# Supplementary material for: 2,3,5,6-Tetra­fluoro-1,4-bis­(2-pyridylmethyl­eneamino­meth­yl)benzene
Source: Acta Crystallogr Sect E Struct Rep Online. 2009 Jan 17;65(Pt 2):o331. doi: 10.1107/S1600536809001172 (PMC2968251; doi:10.1107/S1600536809001172)
Supplement: Supplementary file 2 [file e-65-0o331-Isup2.hkl]

# 
# h,k,l, Fc-squared, Fo-squared, sigma(Fo-squared) and status flag 
# 
data_I
_shelx_title ' Schiff630_0m in P2(1)/c' 
_shelx_refln_list_code          4 
_shelx_F_calc_maximum      132.06 
_exptl_crystal_F_000       396.00 
_reflns_d_resolution_high  0.7670 
 
loop_ 
 _symmetry_equiv_pos_as_xyz 
 'x, y, z' 
 '-x, y+1/2, -z+1/2' 
 '-x, -y, -z' 
 'x, -y-1/2, z-1/2' 
 
_cell_length_a     9.6369 
_cell_length_b     7.7831 
_cell_length_c    12.0696 
_cell_angle_alpha  90.000 
_cell_angle_beta  105.940 
_cell_angle_gamma  90.000 
 
_shelx_F_squared_multiplier     1.000 
 
loop_ 
 _refln_index_h 
 _refln_index_k 
 _refln_index_l 
 _refln_F_squared_calc 
 _refln_F_squared_meas 
 _refln_F_squared_sigma 
 _refln_observed_status 
   1   0   0     1916.64     1729.90     43.43 o 
   2   0   0     2863.69     2540.03     63.27 o 
   3   0   0     3983.58     3614.24    195.19 o 
   4   0   0      457.79      426.08     10.82 o 
   5   0   0       56.93       50.31      1.87 o 
   6   0   0       81.90       95.33      2.76 o 
   7   0   0        0.12       -0.19      0.51 o 
   8   0   0        2.25        1.92      0.71 o 
   9   0   0       50.26       46.93      2.47 o 
  10   0   0        7.42        6.91      1.50 o 
  11   0   0        1.38        1.02      1.43 o 
  12   0   0        0.61       -1.49      1.49 o 
   1   1   0        0.56        1.07      0.25 o 
   2   1   0     3709.17     3666.03     64.91 o 
   3   1   0        4.26        2.32      0.28 o 
   4   1   0      496.54      481.32     11.30 o 
   5   1   0        4.96        5.22      0.36 o 
   6   1   0        5.03        6.83      0.43 o 
   7   1   0       24.16       21.35      0.78 o 
   8   1   0       18.76       19.49      1.19 o 
   9   1   0       11.45       12.56      0.90 o 
  10   1   0        1.12        1.49      0.92 o 
  11   1   0        8.32       10.36      1.32 o 
  12   1   0        1.80        1.41      1.16 o 
   0   2   0     2035.58     2338.92     73.86 o 
   1   2   0     3914.83     4158.34     78.93 o 
   2   2   0     1860.75     1835.69     36.02 o 
   3   2   0     1043.12      973.17     17.23 o 
   4   2   0      304.77      282.72      5.12 o 
   5   2   0      462.81      397.79      7.21 o 
   6   2   0       37.51       33.53      1.06 o 
   7   2   0        5.01        4.03      0.60 o 
   8   2   0        0.20       -0.22      0.59 o 
   9   2   0        3.18        2.56      0.99 o 
  10   2   0        0.10       -0.49      0.77 o 
  11   2   0        0.71       -0.70      1.03 o 
   1   3   0       65.07       63.75      1.30 o 
   2   3   0      248.98      245.43      4.94 o 
   3   3   0      164.51      181.30      3.79 o 
   4   3   0       12.90       15.10      0.67 o 
   5   3   0       17.03       15.32      0.71 o 
   6   3   0      184.15      175.80      3.81 o 
   7   3   0      167.38      154.32      3.45 o 
   8   3   0       55.29       53.80      1.64 o 
   9   3   0       15.96       17.22      1.25 o 
  10   3   0        0.06       -0.95      0.98 o 
  11   3   0        0.31       -0.44      1.06 o 
   0   4   0       29.93       33.20      1.19 o 
   1   4   0        0.10        0.31      0.28 o 
   2   4   0       92.84       88.83      2.00 o 
   3   4   0      141.63      145.63      3.53 o 
   4   4   0      105.68      104.65      2.38 o 
   5   4   0        6.88        6.90      0.61 o 
   6   4   0        1.37        1.53      0.81 o 
   7   4   0        1.25        2.52      0.78 o 
   8   4   0       13.25       13.27      1.37 o 
   9   4   0       10.24       16.89      1.34 o 
  10   4   0        0.72        0.39      1.07 o 
  11   4   0        1.74       -0.07      1.22 o 
   1   5   0      189.89      181.31      3.44 o 
   2   5   0      111.61      111.17      2.48 o 
   3   5   0       97.85       96.98      2.63 o 
   4   5   0        6.65        5.85      1.18 o 
   5   5   0      308.29      308.03      8.75 o 
   6   5   0        0.61       -0.78      1.04 o 
   7   5   0       66.83       62.93      2.10 o 
   8   5   0        3.20        3.26      0.97 o 
   9   5   0        0.55       -0.54      0.99 o 
  10   5   0        1.85        1.14      1.14 o 
   0   6   0       51.11       48.37      2.30 o 
   1   6   0        0.17       -0.17      0.77 o 
   2   6   0        0.20       -0.60      0.63 o 
   3   6   0        0.87        0.35      0.88 o 
   4   6   0       10.67       13.62      1.07 o 
   5   6   0      119.39      124.92      3.42 o 
   6   6   0        1.11        0.02      0.83 o 
   7   6   0       17.53       17.35      1.29 o 
   8   6   0        0.76        2.09      0.98 o 
   9   6   0        0.02        0.32      1.05 o 
   1   7   0        0.64       -0.11      0.87 o 
   2   7   0        0.86        2.08      0.99 o 
   3   7   0       19.52       24.51      1.69 o 
   4   7   0       21.39       21.30      1.68 o 
   5   7   0        3.99        3.30      0.97 o 
   6   7   0        1.64       -0.87      0.87 o 
   7   7   0        3.29        3.60      1.38 o 
   8   7   0        0.20       -0.05      1.12 o 
   0   8   0       42.39       39.05      3.99 o 
   1   8   0        4.50       -1.44      2.16 o 
   2   8   0        0.81        0.27      1.05 o 
   3   8   0        4.27        3.02      1.21 o 
   4   8   0        0.84       -1.10      1.10 o 
   5   8   0        4.32        5.59      1.42 o 
   6   8   0        1.56        1.29      1.76 o 
   7   8   0        0.15        0.19      1.22 o 
   1   9   0        1.90       -1.13      1.77 o 
   2   9   0       28.94       31.57      2.82 o 
   3   9   0       14.21       15.70      3.35 o 
   4   9   0        0.82       -0.26      1.28 o 
   5   9   0        0.12        1.75      1.35 o 
   1  10   0        2.04        5.49      4.10 o 
 -12   1   1        0.26       -0.97      1.05 o 
 -11   1   1        6.92       10.35      1.20 o 
 -10   1   1        2.24        2.31      0.91 o 
  -9   1   1       11.10        8.81      1.13 o 
  -8   1   1       47.44       42.57      1.59 o 
  -7   1   1        9.20        7.89      0.61 o 
  -6   1   1       48.92       46.30      1.10 o 
  -5   1   1      213.29      232.39      4.78 o 
  -4   1   1       33.99       33.95      0.80 o 
  -3   1   1      132.67      110.29      2.91 o 
  -2   1   1      738.10      759.10     14.98 o 
  -1   1   1      574.85      616.70     13.93 o 
   0   1   1      362.61      204.92     23.25 o 
   1   1   1     4052.07     3920.17     89.24 o 
   2   1   1       99.27       93.39      2.73 o 
   3   1   1      314.08      285.29      5.34 o 
   4   1   1      140.14      158.24      3.86 o 
   5   1   1       91.34       79.31      1.64 o 
   6   1   1        4.89        5.77      0.43 o 
   7   1   1       11.77       12.90      0.64 o 
   8   1   1       76.00       75.80      2.51 o 
   9   1   1       16.17       16.57      0.97 o 
  10   1   1        4.67        4.14      1.02 o 
  11   1   1        0.36       -1.22      1.22 o 
 -12   2   1        0.00       -1.34      1.34 o 
 -11   2   1       12.83       16.00      1.37 o 
 -10   2   1        0.13        0.40      0.74 o 
  -9   2   1       21.32       23.01      1.11 o 
  -8   2   1       57.82       56.65      1.72 o 
  -7   2   1       53.69       50.64      1.67 o 
  -6   2   1       66.22       60.46      1.78 o 
  -5   2   1      795.12      737.90     13.18 o 
  -4   2   1        3.48        2.83      0.28 o 
  -3   2   1     1150.10     1058.85     23.72 o 
  -2   2   1        1.52        5.43      0.33 o 
  -1   2   1    17438.85    16792.11    759.75 o 
   0   2   1      191.63      177.68      3.25 o 
   1   2   1      337.90      362.32      6.50 o 
   2   2   1      101.81      109.42      2.07 o 
   3   2   1       72.07       67.69      1.46 o 
   4   2   1      107.10      107.38      2.09 o 
   5   2   1      122.73      137.45      2.66 o 
   6   2   1      102.10       91.44      2.17 o 
   7   2   1        0.09       -0.08      0.52 o 
   8   2   1      132.03      134.20      3.13 o 
   9   2   1        2.14        1.91      0.74 o 
  10   2   1        0.47       -0.47      0.76 o 
  11   2   1        0.04       -0.68      1.63 o 
 -11   3   1        2.57        1.90      1.09 o 
 -10   3   1       14.17       20.12      1.35 o 
  -9   3   1        2.69        0.84      0.72 o 
  -8   3   1      156.84      141.94      3.28 o 
  -7   3   1        2.57        2.72      0.65 o 
  -6   3   1      280.48      236.63      5.26 o 
  -5   3   1        0.01       -0.45      0.45 o 
  -4   3   1      215.76      209.09      4.35 o 
  -3   3   1       23.60       22.89      0.76 o 
  -2   3   1     1088.53     1063.69     20.89 o 
  -1   3   1       16.37       14.40      0.56 o 
   0   3   1       63.89       67.61      1.37 o 
   1   3   1      219.68      211.53      4.16 o 
   2   3   1       10.14       10.24      0.82 o 
   3   3   1      491.41      509.58      9.17 o 
   4   3   1       35.96       35.40      0.87 o 
   5   3   1       10.62       12.92      0.67 o 
   6   3   1        2.21        2.19      0.54 o 
   7   3   1       45.80       38.66      1.32 o 
   8   3   1        4.24        5.95      0.78 o 
   9   3   1       40.38       44.52      1.57 o 
  10   3   1       28.95       31.58      1.42 o 
  11   3   1        8.64       11.46      1.56 o 
 -11   4   1        0.90       -1.06      1.06 o 
 -10   4   1       11.45       11.90      1.28 o 
  -9   4   1        1.17        0.20      0.92 o 
  -8   4   1        0.29        0.16      0.79 o 
  -7   4   1       20.85       20.27      1.19 o 
  -6   4   1      427.76      402.30      9.38 o 
  -5   4   1       13.14       12.42      0.72 o 
  -4   4   1        0.35       -0.22      0.40 o 
  -3   4   1      446.52      411.82      8.29 o 
  -2   4   1       14.55       18.37      0.87 o 
  -1   4   1       25.64       32.89      0.83 o 
   0   4   1      211.64      216.38      4.00 o 
   1   4   1       52.42       42.62      1.11 o 
   2   4   1      126.64      117.51      2.29 o 
   3   4   1      552.02      507.98     10.82 o 
   4   4   1       37.60       32.34      1.04 o 
   5   4   1       60.94       60.92      1.62 o 
   6   4   1       54.88       54.37      1.56 o 
   7   4   1        0.00       -0.61      0.61 o 
   8   4   1       22.23       22.42      1.41 o 
   9   4   1        7.30        7.04      1.07 o 
  10   4   1        4.20        3.80      1.45 o 
 -10   5   1        4.76        3.49      1.42 o 
  -9   5   1        0.38       -0.55      0.97 o 
  -8   5   1        3.87        4.08      0.92 o 
  -7   5   1       45.51       42.99      1.68 o 
  -6   5   1        3.28        3.40      0.84 o 
  -5   5   1       27.37       22.27      1.18 o 
  -4   5   1      121.04      121.01      3.20 o 
  -3   5   1       46.76       39.85      2.53 o 
  -2   5   1        6.23        6.00      0.87 o 
  -1   5   1      371.23      352.24      7.14 o 
   0   5   1       17.40       18.17      0.67 o 
   1   5   1      129.73      137.53      2.97 o 
   2   5   1       95.50       96.04      1.97 o 
   3   5   1       13.30       14.45      0.77 o 
   4   5   1       21.09       17.71      1.19 o 
   5   5   1       67.23       64.12      2.04 o 
   6   5   1      160.80      143.23      4.60 o 
   7   5   1       45.75       44.66      2.44 o 
   8   5   1        5.15        5.67      1.00 o 
   9   5   1       17.15       22.68      2.36 o 
  10   5   1        1.47        0.66      1.18 o 
  -9   6   1        0.36       -0.74      0.97 o 
  -8   6   1        8.17        7.30      1.08 o 
  -7   6   1        0.01        0.03      0.84 o 
  -6   6   1        6.52        7.92      0.99 o 
  -5   6   1       14.97       16.59      1.18 o 
  -4   6   1       23.40       22.83      1.51 o 
  -3   6   1        5.29        6.93      0.86 o 
  -2   6   1       63.85       62.43      1.94 o 
  -1   6   1       14.15       14.17      0.95 o 
   0   6   1       72.77       68.00      1.73 o 
   1   6   1       93.85       90.67      3.04 o 
   2   6   1        0.88        0.36      2.03 o 
   3   6   1       21.96       22.33      1.47 o 
   4   6   1       41.58       41.68      1.61 o 
   5   6   1        0.18        0.11      0.60 o 
   6   6   1       18.16       21.09      1.55 o 
   7   6   1        0.17        0.02      1.28 o 
   8   6   1        1.03        0.77      1.04 o 
   9   6   1        3.57        1.69      1.13 o 
  -8   7   1        0.30        0.27      1.70 o 
  -7   7   1        0.38        1.33      1.15 o 
  -6   7   1       12.14       12.92      1.20 o 
  -5   7   1        0.07       -0.27      1.00 o 
  -4   7   1        9.77        9.47      1.07 o 
  -3   7   1        2.11        2.19      1.04 o 
  -2   7   1        4.90        4.88      1.05 o 
  -1   7   1       18.75       19.21      1.41 o 
   0   7   1       37.92       33.39      2.58 o 
   1   7   1      177.64      165.24      5.97 o 
   2   7   1       80.88       74.60      2.78 o 
   3   7   1        0.29       -0.12      1.02 o 
   4   7   1       43.78       44.95      2.16 o 
   5   7   1       14.59       17.22      2.12 o 
   6   7   1       26.37       26.09      1.80 o 
   7   7   1        0.00        1.01      0.97 o 
   8   7   1        0.02        0.26      1.02 o 
  -7   8   1        2.02        3.53      1.34 o 
  -6   8   1        1.05        0.08      1.80 o 
  -5   8   1        0.70        0.51      1.21 o 
  -4   8   1        7.16        7.61      1.59 o 
  -3   8   1       41.97       41.51      2.13 o 
  -2   8   1       12.46       12.42      2.05 o 
  -1   8   1       17.22       13.78      2.15 o 
   0   8   1        2.99        3.32      1.73 o 
   1   8   1        5.72        1.29      2.39 o 
   2   8   1       13.20       16.16      1.46 o 
   3   8   1        7.42        7.04      1.31 o 
   4   8   1       24.85       25.50      1.80 o 
   5   8   1        0.00        2.01      1.25 o 
   6   8   1        0.06       -1.23      1.23 o 
   7   8   1        4.20        4.98      1.41 o 
  -5   9   1        1.28       -1.24      1.24 o 
  -4   9   1        1.53        0.66      1.80 o 
  -3   9   1        0.55        1.02      1.83 o 
  -2   9   1        5.23        6.53      2.53 o 
  -1   9   1        9.77        6.33      3.09 o 
   0   9   1        0.24       -1.73      1.73 o 
   1   9   1        1.33        0.47      1.81 o 
   2   9   1        3.41        5.00      1.91 o 
   3   9   1        3.44        2.19      1.87 o 
   4   9   1        0.00       -0.58      1.29 o 
   5   9   1        3.05        2.11      1.36 o 
  -2  10   1        8.64       12.96      3.32 o 
  -1  10   1        7.93        8.90      2.31 o 
   0  10   1        0.06       -2.61      2.66 o 
   1  10   1        1.44        3.27      2.47 o 
 -12   0   2        9.98       12.53      1.91 o 
 -11   0   2       13.40       11.15      2.28 o 
 -10   0   2       83.55       77.88      3.65 o 
  -9   0   2      119.29      119.26      4.62 o 
  -8   0   2       75.50       72.41      2.34 o 
  -7   0   2        5.75        4.55      1.34 o 
  -6   0   2      936.83      914.57     22.94 o 
  -5   0   2      791.13      809.66     23.22 o 
  -3   0   2      290.65      293.55      9.73 o 
  -2   0   2      206.55      285.45     26.66 o 
  -1   0   2     2488.66     2451.26    136.35 o 
   0   0   2      395.63      561.53     18.84 o 
   1   0   2     5709.20     5277.57    131.91 o 
   2   0   2      430.33      388.83     12.94 o 
   3   0   2     1230.82     1073.35     50.97 o 
   4   0   2     1821.44     1745.27     43.53 o 
   5   0   2      693.10      677.72     17.15 o 
   6   0   2       27.62       28.50      1.24 o 
   7   0   2      276.46      256.33      7.50 o 
   8   0   2       24.45       29.49      1.46 o 
   9   0   2        4.69        4.70      2.44 o 
  10   0   2        0.56       -0.79      1.36 o 
  11   0   2        0.42       -0.70      1.44 o 
 -12   1   2        0.01       -1.02      1.02 o 
 -11   1   2        0.19       -0.61      0.93 o 
 -10   1   2        2.59        2.04      0.92 o 
  -9   1   2       66.95       57.47      1.84 o 
  -8   1   2       14.92       14.40      1.00 o 
  -7   1   2      433.66      387.12     11.62 o 
  -6   1   2        2.62        2.30      0.39 o 
  -5   1   2       15.00       16.06      0.59 o 
  -4   1   2      128.70      141.67      2.84 o 
  -3   1   2      663.23      662.97     11.77 o 
  -2   1   2     1501.96     1617.39     28.63 o 
  -1   1   2      570.18      639.06     11.33 o 
   0   1   2     2029.25     2101.24     37.15 o 
   1   1   2      123.39      115.85      3.96 o 
   2   1   2     1436.47     1332.39     32.00 o 
   3   1   2       19.28       22.06      0.63 o 
   4   1   2       39.99       34.99      1.68 o 
   5   1   2        0.30        1.37      0.35 o 
   6   1   2        1.24        2.24      0.48 o 
   7   1   2        2.79        3.45      0.51 o 
   8   1   2       10.72       15.17      0.92 o 
   9   1   2       42.62       39.98      1.44 o 
  10   1   2        4.01        3.93      1.08 o 
  11   1   2        0.26       -0.46      1.08 o 
 -12   2   2        0.06       -1.83      1.83 o 
 -11   2   2       13.87       15.03      1.33 o 
 -10   2   2        7.03        7.88      0.89 o 
  -9   2   2        1.20       -0.44      0.67 o 
  -8   2   2       77.94       71.68      1.90 o 
  -7   2   2      150.75      136.85      3.06 o 
  -6   2   2       37.96       37.73      1.14 o 
  -5   2   2      588.94      563.92     10.09 o 
  -4   2   2       10.07       12.64      0.72 o 
  -3   2   2      348.00      336.34      6.72 o 
  -2   2   2     4180.33     4300.91     84.18 o 
  -1   2   2     5391.29     5523.05    107.77 o 
   0   2   2     1693.95     1635.35     37.84 o 
   1   2   2      418.84      428.71     19.75 o 
   2   2   2        0.48        1.94      0.68 o 
   3   2   2      164.21      162.57      3.05 o 
   4   2   2       70.99       71.87      1.95 o 
   5   2   2       79.10       83.71      1.75 o 
   6   2   2        3.58        5.36      0.59 o 
   7   2   2        7.75        8.96      1.00 o 
   8   2   2       17.48       17.89      0.99 o 
   9   2   2       14.26       14.23      1.02 o 
  10   2   2        0.60       -0.50      0.77 o 
  11   2   2        0.07       -1.06      1.06 o 
 -11   3   2        0.04       -1.00      1.00 o 
 -10   3   2       12.08       12.00      2.24 o 
  -9   3   2        1.37       -0.20      0.92 o 
  -8   3   2       53.94       48.20      1.85 o 
  -7   3   2      127.14      124.02      2.85 o 
  -6   3   2      296.77      271.15      5.63 o 
  -5   3   2      368.49      349.65      7.11 o 
  -4   3   2      491.68      521.15     10.41 o 
  -3   3   2     1340.91     1354.53     30.18 o 
  -2   3   2      856.20      871.04     17.10 o 
  -1   3   2      299.89      274.05      7.48 o 
   0   3   2      276.19      296.82      6.78 o 
   1   3   2        1.48        0.72      0.32 o 
   2   3   2       57.05       81.13      3.63 o 
   3   3   2       98.99      104.18      2.06 o 
   4   3   2        5.03        6.92      0.96 o 
   5   3   2        9.83       10.29      0.86 o 
   6   3   2       17.62       18.58      0.89 o 
   7   3   2        5.64        4.36      0.71 o 
   8   3   2       17.94       17.73      1.19 o 
   9   3   2        5.69        6.17      0.90 o 
  10   3   2        0.00       -0.78      0.78 o 
  11   3   2        0.02        0.71      2.37 o 
 -11   4   2        0.19       -1.06      1.06 o 
 -10   4   2        0.57        0.36      0.99 o 
  -9   4   2        0.20        0.35      0.89 o 
  -8   4   2       15.51       13.79      1.09 o 
  -7   4   2       48.26       47.44      1.70 o 
  -6   4   2        0.05       -0.65      0.65 o 
  -5   4   2        1.91        1.63      0.60 o 
  -4   4   2      194.53      180.86      4.41 o 
  -3   4   2      265.81      263.21      6.21 o 
  -2   4   2     1637.38     1595.05     35.25 o 
  -1   4   2       69.03       67.26      1.61 o 
   0   4   2      251.78      253.43      4.67 o 
   1   4   2      389.80      413.82      8.03 o 
   2   4   2       19.89       19.33      0.66 o 
   3   4   2       14.04       18.15      0.67 o 
   4   4   2       52.26       55.70      1.50 o 
   5   4   2        1.26        1.15      0.54 o 
   6   4   2        5.14        5.04      0.69 o 
   7   4   2        6.16        4.83      0.75 o 
   8   4   2        0.52       -0.71      0.71 o 
   9   4   2        0.03        0.32      0.93 o 
  10   4   2        0.16       -0.81      0.97 o 
 -10   5   2        1.01       -0.01      1.11 o 
  -9   5   2        0.01       -0.92      0.93 o 
  -8   5   2        1.34        1.76      0.85 o 
  -7   5   2        7.60        9.25      0.98 o 
  -6   5   2       36.12       31.80      1.42 o 
  -5   5   2       20.65       19.02      1.10 o 
  -4   5   2      135.92      124.92      3.28 o 
  -3   5   2      150.17      145.82      3.70 o 
  -2   5   2       15.24       16.97      0.75 o 
  -1   5   2       38.19       40.30      1.19 o 
   0   5   2      102.02      106.93      2.43 o 
   1   5   2        6.15        5.74      0.55 o 
   2   5   2      220.42      224.13      4.23 o 
   3   5   2        0.01        1.20      0.52 o 
   4   5   2       35.19       38.39      1.28 o 
   5   5   2       29.32       29.90      1.20 o 
   6   5   2       86.50       97.64      2.81 o 
   7   5   2        0.30       -0.78      0.78 o 
   8   5   2        3.59        3.81      0.98 o 
   9   5   2        2.23        3.10      1.08 o 
 -10   6   2        0.31       -0.12      1.14 o 
  -9   6   2        3.05        3.68      1.08 o 
  -8   6   2        0.26       -0.65      0.83 o 
  -7   6   2       11.16       10.37      1.08 o 
  -6   6   2        4.06        1.92      0.84 o 
  -5   6   2        5.07        5.03      0.96 o 
  -4   6   2        7.48       10.16      1.02 o 
  -3   6   2       15.05       17.94      1.11 o 
  -2   6   2        0.14       -0.02      0.67 o 
  -1   6   2       18.90       18.26      1.06 o 
   0   6   2       14.50       15.61      0.81 o 
   1   6   2       37.07       37.34      1.56 o 
   2   6   2      137.20      138.39      4.31 o 
   3   6   2       14.44       16.35      1.36 o 
   4   6   2        0.00       -0.72      0.72 o 
   5   6   2        0.11       -0.73      0.73 o 
   6   6   2        4.74        4.53      0.91 o 
   7   6   2        3.90        3.48      0.97 o 
   8   6   2        1.22        3.01      0.99 o 
   9   6   2        3.60        2.30      1.74 o 
  -9   7   2        0.02        0.28      1.85 o 
  -8   7   2        0.35        1.20      1.81 o 
  -7   7   2        2.91        3.04      1.45 o 
  -6   7   2        0.06       -0.07      0.90 o 
  -5   7   2       21.61       22.09      1.38 o 
  -4   7   2       30.92       37.78      1.67 o 
  -3   7   2       50.79       49.49      1.88 o 
  -2   7   2        0.42       -0.94      0.94 o 
  -1   7   2        2.60        4.36      0.97 o 
   0   7   2        0.26        0.14      1.38 o 
   1   7   2        8.10        9.86      1.98 o 
   2   7   2        1.60        2.48      1.51 o 
   3   7   2       17.06       20.89      2.19 o 
   4   7   2       89.05       90.46      3.31 o 
   5   7   2       38.63       38.23      2.04 o 
   6   7   2       21.04       25.02      2.31 o 
   7   7   2       11.02       15.15      1.98 o 
   8   7   2        7.57       10.71      1.54 o 
  -7   8   2        0.77        2.14      1.49 o 
  -6   8   2        0.42        1.37      1.21 o 
  -5   8   2        0.75        0.35      1.18 o 
  -4   8   2        9.74        8.76      1.42 o 
  -3   8   2        7.71        6.79      1.29 o 
  -2   8   2        5.70        7.60      1.25 o 
  -1   8   2        0.02       -1.28      1.54 o 
   0   8   2        5.76        4.24      1.77 o 
   1   8   2        0.00       -1.25      1.49 o 
   2   8   2        0.28       -1.04      1.04 o 
   3   8   2       14.03       15.50      1.59 o 
   4   8   2        2.23        1.89      1.21 o 
   5   8   2        0.11        0.48      1.25 o 
   6   8   2        4.21        3.30      1.37 o 
  -5   9   2        0.08        2.02      1.36 o 
  -4   9   2        0.92        0.59      1.32 o 
  -3   9   2       18.49       22.85      2.60 o 
  -2   9   2        0.86       -0.39      1.93 o 
  -1   9   2        0.98        2.27      2.75 o 
   0   9   2       10.87        8.96      2.10 o 
   1   9   2        6.43        8.10      2.10 o 
   2   9   2        2.36        2.34      1.89 o 
   3   9   2       12.01       13.64      2.25 o 
   4   9   2        0.99       -0.57      1.26 o 
  -1  10   2        1.30        6.30      2.23 o 
   0  10   2        0.01        0.76      2.84 o 
 -12   1   3        5.87        8.50      1.23 o 
 -11   1   3        8.25        7.00      1.10 o 
 -10   1   3      101.42      100.51      5.92 o 
  -9   1   3      151.89      150.38      4.99 o 
  -8   1   3      299.83      287.06     10.57 o 
  -7   1   3       97.66       91.49      2.14 o 
  -6   1   3      348.90      341.91      6.23 o 
  -5   1   3      821.54      886.64     15.74 o 
  -4   1   3       15.63       22.16      0.65 o 
  -3   1   3      554.26      575.33     10.24 o 
  -2   1   3      108.36      133.39      2.47 o 
  -1   1   3       97.52      122.32      2.51 o 
   0   1   3       69.87       60.67      1.33 o 
   1   1   3      728.77      769.16     16.48 o 
   2   1   3       81.50       80.23      1.57 o 
   3   1   3       29.26       33.18      0.83 o 
   4   1   3      108.73       96.37      1.94 o 
   5   1   3       29.32       24.26      0.84 o 
   6   1   3       30.80       31.89      0.97 o 
   7   1   3      282.36      272.91      6.42 o 
   8   1   3       99.39       89.89      2.33 o 
   9   1   3        8.34       11.03      1.19 o 
  10   1   3        8.07        7.53      1.20 o 
  11   1   3        2.38        3.64      1.56 o 
 -12   2   3        0.96       -1.57      1.57 o 
 -11   2   3       13.72       15.36      1.59 o 
 -10   2   3       16.90       16.35      1.07 o 
  -9   2   3       13.48       12.91      0.91 o 
  -8   2   3        0.88        1.19      0.63 o 
  -7   2   3        0.97       -0.51      0.51 o 
  -6   2   3       64.37       57.08      1.49 o 
  -5   2   3        8.23       11.97      0.50 o 
  -4   2   3      434.05      443.37      7.96 o 
  -3   2   3       11.12       18.93      0.57 o 
  -2   2   3     3434.23     3689.78     71.88 o 
  -1   2   3      995.55     1012.63     17.94 o 
   0   2   3      904.55      903.31     17.75 o 
   1   2   3      921.75      845.18     15.02 o 
   2   2   3      275.39      286.68      7.34 o 
   3   2   3     1550.25     1605.64     28.34 o 
   4   2   3       49.03       46.82      1.16 o 
   5   2   3        3.04        2.84      0.49 o 
   6   2   3       23.63       19.08      0.76 o 
   7   2   3        0.34       -0.63      0.63 o 
   8   2   3        0.72       -0.12      0.68 o 
   9   2   3        0.01       -0.69      0.69 o 
  10   2   3        3.47        2.71      0.87 o 
 -11   3   3        0.90       -0.08      1.00 o 
 -10   3   3        1.04       -0.13      0.91 o 
  -9   3   3        0.19       -0.77      0.77 o 
  -8   3   3      107.84       99.00      2.78 o 
  -7   3   3       37.79       35.10      1.22 o 
  -6   3   3        2.20        3.03      0.61 o 
  -5   3   3       73.21       69.17      1.70 o 
  -4   3   3      132.87      142.83      3.06 o 
  -3   3   3     1244.52     1254.84     24.58 o 
  -2   3   3       26.72       30.77      0.92 o 
  -1   3   3       92.07       90.98      2.02 o 
   0   3   3       20.41       20.48      0.71 o 
   1   3   3     1123.86     1107.06     21.11 o 
   2   3   3       10.55       14.10      0.57 o 
   3   3   3      158.80      160.97      6.52 o 
   4   3   3      109.59      101.03      2.27 o 
   5   3   3        4.68        3.42      0.57 o 
   6   3   3        5.74        5.23      0.68 o 
   7   3   3       12.06       11.18      0.89 o 
   8   3   3        0.11       -0.55      0.72 o 
   9   3   3        0.21       -0.60      0.77 o 
  10   3   3        6.54       10.11      1.10 o 
 -11   4   3        0.53       -0.41      1.06 o 
 -10   4   3        0.41       -0.92      0.92 o 
  -9   4   3        0.26       -0.84      0.84 o 
  -8   4   3        4.24        5.10      0.87 o 
  -7   4   3        3.19        2.96      0.77 o 
  -6   4   3       40.05       41.35      1.51 o 
  -5   4   3      213.42      212.08      5.16 o 
  -4   4   3       13.55       13.12      0.84 o 
  -3   4   3      740.52      784.84     15.50 o 
  -2   4   3     3066.77     3110.61     60.53 o 
  -1   4   3        1.17        1.82      0.37 o 
   0   4   3        9.75       10.35      1.27 o 
   1   4   3        2.97        2.44      0.38 o 
   2   4   3        2.15        1.91      0.38 o 
   3   4   3        7.70       11.00      0.55 o 
   4   4   3       24.61       19.61      0.90 o 
   5   4   3       12.77       15.34      0.87 o 
   6   4   3        6.31        6.36      0.74 o 
   7   4   3       22.71       20.55      1.28 o 
   8   4   3       16.06       19.71      1.17 o 
   9   4   3        0.54       -0.80      0.80 o 
  10   4   3        0.18       -0.54      1.03 o 
 -10   5   3        1.31        0.93      1.07 o 
  -9   5   3        1.54        1.19      0.97 o 
  -8   5   3        0.17       -0.20      0.99 o 
  -7   5   3       49.56       46.76      1.74 o 
  -6   5   3       57.69       52.92      1.84 o 
  -5   5   3      185.50      180.12      4.51 o 
  -4   5   3      701.40      650.60     14.87 o 
  -3   5   3        2.93        3.49      0.70 o 
  -2   5   3        8.26        8.07      0.76 o 
  -1   5   3       39.39       39.71      1.20 o 
   0   5   3       80.22       74.71      1.84 o 
   1   5   3        0.00       -0.12      0.38 o 
   2   5   3       24.70       24.10      0.84 o 
   3   5   3      122.38      117.15      3.09 o 
   4   5   3        9.99       11.32      0.81 o 
   5   5   3        0.06       -0.63      0.63 o 
   6   5   3       19.67       24.42      1.16 o 
   7   5   3        3.13        4.83      0.97 o 
   8   5   3        0.47       -0.18      1.04 o 
   9   5   3        0.01       -0.49      1.03 o 
 -10   6   3        6.71        8.60      1.33 o 
  -9   6   3        0.04       -0.96      0.96 o 
  -8   6   3        6.62        7.68      1.14 o 
  -7   6   3       19.48       21.02      1.31 o 
  -6   6   3        4.12        5.78      0.99 o 
  -5   6   3      134.56      132.25      3.60 o 
  -4   6   3       35.97       33.53      1.56 o 
  -3   6   3       81.65       70.27      2.60 o 
  -2   6   3        1.17        3.29      0.89 o 
  -1   6   3        1.54        1.52      0.69 o 
   0   6   3       16.37       17.05      0.89 o 
   1   6   3        7.70        9.11      0.82 o 
   2   6   3       18.67       18.68      1.11 o 
   3   6   3        2.93        0.98      1.28 o 
   4   6   3        7.35        8.06      1.15 o 
   5   6   3       12.89       11.98      1.07 o 
   6   6   3        0.13       -0.66      0.83 o 
   7   6   3        2.04        2.11      1.21 o 
   8   6   3        6.17        8.37      1.58 o 
  -9   7   3        4.79        3.84      1.36 o 
  -8   7   3        5.74        8.27      2.24 o 
  -7   7   3       10.94       11.54      1.17 o 
  -6   7   3        5.51        5.58      1.05 o 
  -5   7   3       49.27       42.23      1.78 o 
  -4   7   3      114.64      112.27      3.82 o 
  -3   7   3       12.52       14.59      1.16 o 
  -2   7   3        3.80        4.11      0.88 o 
  -1   7   3        0.73       -0.04      1.25 o 
   0   7   3        6.22        6.22      1.66 o 
   1   7   3       10.33        9.07      1.24 o 
   2   7   3        0.25       -0.24      1.01 o 
   3   7   3        5.13        8.49      1.30 o 
   4   7   3        0.49       -0.42      1.12 o 
   5   7   3       21.50       24.46      1.72 o 
   6   7   3        0.40        1.56      1.19 o 
   7   7   3        0.19        1.48      1.38 o 
  -7   8   3        0.05       -1.37      1.41 o 
  -6   8   3        5.07        4.93      1.12 o 
  -5   8   3        7.92        6.54      1.36 o 
  -4   8   3       19.32       22.60      1.73 o 
  -3   8   3        6.96        7.40      1.27 o 
  -2   8   3        0.09       -0.99      0.99 o 
  -1   8   3        1.63        0.30      1.66 o 
   0   8   3        5.76        7.82      2.33 o 
   1   8   3        8.59        8.56      1.90 o 
   2   8   3        0.65       -0.60      1.60 o 
   3   8   3       11.03       13.81      2.11 o 
   4   8   3        0.45        1.09      1.72 o 
   5   8   3        0.08       -1.32      1.61 o 
   6   8   3        0.04        0.50      3.01 o 
  -5   9   3        0.02       -1.25      1.25 o 
  -4   9   3        0.30        0.18      1.28 o 
  -3   9   3        4.99        8.23      2.11 o 
  -2   9   3        3.49        0.52      1.76 o 
  -1   9   3        0.07       -1.19      2.54 o 
   0   9   3       18.92       21.94      3.71 o 
   1   9   3        1.93        2.38      1.90 o 
   2   9   3        6.83        8.13      4.55 o 
   3   9   3        9.79       11.62      2.27 o 
   4   9   3        4.04        2.24      1.50 o 
 -12   0   4        0.01       -1.13      1.38 o 
 -11   0   4       12.20       13.97      1.72 o 
 -10   0   4        5.26        4.51      1.29 o 
  -9   0   4       10.74       13.76      1.45 o 
  -8   0   4      406.27      385.11     19.02 o 
  -7   0   4      104.63       98.37      2.88 o 
  -6   0   4       67.72       65.82      2.16 o 
  -5   0   4     2549.25     2565.21     80.16 o 
  -4   0   4      105.71       87.27      3.13 o 
  -3   0   4      595.21      589.91     39.49 o 
  -2   0   4     1375.40     1393.27     34.81 o 
  -1   0   4        0.90        0.32      0.39 o 
   0   0   4     1282.87     1455.46     56.48 o 
   1   0   4       84.90      104.03      3.51 o 
   2   0   4     2044.76     2113.65     52.93 o 
   3   0   4      176.93      191.09      5.93 o 
   4   0   4       88.20      106.72      3.03 o 
   5   0   4       40.31       29.33      1.28 o 
   6   0   4      111.66      104.69      3.17 o 
   7   0   4       61.33       57.53      2.12 o 
   8   0   4        0.86       -0.73      0.73 o 
   9   0   4       10.65        7.92      1.60 o 
  10   0   4        2.90        1.65      1.60 o 
 -12   1   4        1.80        1.85      1.06 o 
 -11   1   4        4.01        4.74      1.03 o 
 -10   1   4       59.74       64.54      2.15 o 
  -9   1   4      150.19      148.70      4.29 o 
  -8   1   4       19.19       18.36      1.09 o 
  -7   1   4       22.13       21.44      1.23 o 
  -6   1   4        4.22        4.02      0.42 o 
  -5   1   4      166.40      183.94      3.43 o 
  -4   1   4       18.20       21.50      0.67 o 
  -3   1   4      237.09      279.08      5.07 o 
  -2   1   4      890.98      896.34     17.27 o 
  -1   1   4        0.35        0.17      0.24 o 
   0   1   4     1617.54     1763.47     33.32 o 
   1   1   4        3.01        4.82      0.30 o 
   2   1   4       82.67       76.08      1.65 o 
   3   1   4       20.36       20.82      0.74 o 
   4   1   4       11.26       10.47      0.53 o 
   5   1   4       40.46       38.92      1.07 o 
   6   1   4       53.64       51.23      1.71 o 
   7   1   4       14.46       13.92      0.81 o 
   8   1   4        2.34        1.40      0.71 o 
   9   1   4        0.31       -0.71      0.71 o 
  10   1   4        0.03       -1.03      1.03 o 
 -12   2   4        5.29        2.30      1.33 o 
 -11   2   4        1.18        0.52      1.16 o 
 -10   2   4       16.23       20.42      1.29 o 
  -9   2   4        0.02       -0.63      0.63 o 
  -8   2   4       24.83       23.40      1.05 o 
  -7   2   4      125.62      120.65      2.80 o 
  -6   2   4       46.37       43.03      1.27 o 
  -5   2   4       65.44       57.91      1.28 o 
  -4   2   4      184.14      160.74      3.03 o 
  -3   2   4     1060.47     1216.84     21.53 o 
  -2   2   4      232.36      263.22      4.78 o 
  -1   2   4      522.46      517.14     11.65 o 
   0   2   4       94.76      104.46      2.01 o 
   1   2   4      294.30      273.99      5.37 o 
   2   2   4       18.90       16.27      0.62 o 
   3   2   4      143.52      148.30      3.07 o 
   4   2   4      159.07      172.84      3.32 o 
   5   2   4       81.98       74.29      1.67 o 
   6   2   4      176.57      169.39      3.62 o 
   7   2   4        6.71        5.56      0.78 o 
   8   2   4        2.32       -0.16      0.72 o 
   9   2   4        0.00       -0.73      0.73 o 
  10   2   4        1.52        1.80      0.93 o 
 -12   3   4        7.19        5.62      2.39 o 
 -11   3   4       14.86       18.28      1.40 o 
 -10   3   4       16.29       22.12      1.36 o 
  -9   3   4        0.24        0.44      0.81 o 
  -8   3   4       14.16       16.25      1.60 o 
  -7   3   4      111.87      106.68      3.39 o 
  -6   3   4      127.58      127.81      3.29 o 
  -5   3   4      133.01      136.01      3.86 o 
  -4   3   4       36.34       39.84      0.95 o 
  -3   3   4       45.94       39.04      1.07 o 
  -2   3   4      112.71      121.06      2.61 o 
  -1   3   4      813.13      856.98     16.89 o 
   0   3   4       87.49       89.23      1.80 o 
   1   3   4       20.78       17.08      0.62 o 
   2   3   4       66.78       60.66      1.41 o 
   3   3   4       18.91       18.93      0.90 o 
   4   3   4        1.16        1.10      0.39 o 
   5   3   4       13.94       14.72      0.86 o 
   6   3   4      119.35      126.08      3.26 o 
   7   3   4        7.03        6.26      0.83 o 
   8   3   4        5.71        5.60      0.89 o 
   9   3   4        0.00       -0.64      0.79 o 
  10   3   4        1.07       -1.23      1.23 o 
 -11   4   4        1.78        0.97      1.10 o 
 -10   4   4        2.66       -0.63      0.96 o 
  -9   4   4        0.60       -0.84      0.84 o 
  -8   4   4       14.37       14.25      1.11 o 
  -7   4   4        0.46       -0.73      0.73 o 
  -6   4   4       14.39       12.22      0.93 o 
  -5   4   4       41.05       37.42      1.40 o 
  -4   4   4       85.80       83.87      2.33 o 
  -3   4   4      968.70      955.13     21.52 o 
  -2   4   4        2.59        2.29      0.49 o 
  -1   4   4      633.16      646.10     12.83 o 
   0   4   4      138.31      138.72      3.00 o 
   1   4   4       76.05       69.15      1.51 o 
   2   4   4      383.19      385.17      8.52 o 
   3   4   4      148.49      144.04      3.15 o 
   4   4   4       11.66       12.69      0.93 o 
   5   4   4        1.28        0.23      0.63 o 
   6   4   4        4.72        4.74      0.88 o 
   7   4   4        9.64       10.03      0.93 o 
   8   4   4        0.79       -0.16      0.81 o 
   9   4   4        0.24       -0.84      0.84 o 
 -10   5   4        9.95       13.95      1.35 o 
  -9   5   4        2.05        1.45      0.97 o 
  -8   5   4        0.00        0.02      0.79 o 
  -7   5   4        0.28       -0.53      0.82 o 
  -6   5   4       37.47       34.61      1.45 o 
  -5   5   4       76.09       73.54      2.26 o 
  -4   5   4       58.23       49.11      1.76 o 
  -3   5   4        4.07        5.37      0.74 o 
  -2   5   4       34.95       31.30      1.16 o 
  -1   5   4        2.53        2.39      0.56 o 
   0   5   4       91.88       95.32      2.85 o 
   1   5   4        5.68        5.43      0.78 o 
   2   5   4        4.31        6.13      0.55 o 
   3   5   4        9.97       10.26      0.88 o 
   4   5   4        0.04       -0.61      0.61 o 
   5   5   4        9.48        9.41      1.16 o 
   6   5   4        0.01       -0.25      0.78 o 
   7   5   4       13.37       18.43      1.65 o 
   8   5   4        1.32        0.46      1.04 o 
   9   5   4        3.10        4.29      1.19 o 
 -10   6   4       13.73       18.78      2.00 o 
  -9   6   4        0.23       -0.70      0.94 o 
  -8   6   4        3.43        4.28      1.07 o 
  -7   6   4       11.13       11.45      1.09 o 
  -6   6   4        0.76       -0.79      0.79 o 
  -5   6   4       37.17       35.52      1.68 o 
  -4   6   4      298.82      289.48      7.01 o 
  -3   6   4      311.35      279.06      6.74 o 
  -2   6   4        7.27        8.02      1.42 o 
  -1   6   4        2.31        2.58      0.63 o 
   0   6   4       39.10       44.05      1.40 o 
   1   6   4        0.10       -0.22      0.52 o 
   2   6   4        1.79        2.54      0.78 o 
   3   6   4       10.42       10.26      1.39 o 
   4   6   4        1.26       -0.09      0.97 o 
   5   6   4        9.72        9.85      1.27 o 
   6   6   4        5.34        4.30      0.89 o 
   7   6   4       15.24       19.06      1.39 o 
   8   6   4        0.64        1.40      1.09 o 
  -9   7   4        0.01        0.33      1.06 o 
  -8   7   4        0.46        0.35      1.22 o 
  -7   7   4        0.96        0.74      0.91 o 
  -6   7   4       13.05       13.22      1.19 o 
  -5   7   4       60.08       52.71      1.99 o 
  -4   7   4       13.36       16.03      1.25 o 
  -3   7   4        0.27        0.38      0.54 o 
  -2   7   4        7.73       10.36      1.07 o 
  -1   7   4        0.15       -0.78      0.78 o 
   0   7   4       17.57       21.30      2.20 o 
   1   7   4       14.60       13.43      1.35 o 
   2   7   4        0.61       -0.52      1.27 o 
   3   7   4        0.38       -0.52      1.10 o 
   4   7   4       17.46       22.25      1.76 o 
   5   7   4        9.52        8.83      1.42 o 
   6   7   4        0.03        0.03      1.15 o 
   7   7   4        9.06       13.43      2.88 o 
  -7   8   4        0.39       -0.08      1.24 o 
  -6   8   4        7.35        7.67      1.17 o 
  -5   8   4        2.48        1.47      1.01 o 
  -4   8   4       16.65       11.64      1.46 o 
  -3   8   4        0.57        0.84      1.11 o 
  -2   8   4        9.24        9.60      1.34 o 
  -1   8   4        4.28        2.72      1.77 o 
   0   8   4        0.67        0.20      2.18 o 
   1   8   4       12.23       14.06      2.09 o 
   2   8   4        0.93        1.17      1.66 o 
   3   8   4        0.53       -0.38      1.27 o 
   4   8   4        8.68        9.61      1.57 o 
   5   8   4        0.01       -0.20      1.54 o 
  -5   9   4        3.14        1.28      1.29 o 
  -4   9   4        0.00       -0.19      1.25 o 
  -3   9   4        5.60        5.72      1.99 o 
  -2   9   4        0.25        0.59      1.86 o 
  -1   9   4        0.93        2.47      2.82 o 
   0   9   4        4.24        6.44      2.05 o 
   1   9   4        0.02        2.94      1.92 o 
   2   9   4        1.85        1.12      2.34 o 
   3   9   4        1.88        3.49      2.07 o 
 -12   1   5        0.97       -1.25      1.25 o 
 -11   1   5        0.06       -0.86      0.86 o 
 -10   1   5       16.85       16.81      1.19 o 
  -9   1   5       37.38       35.62      1.28 o 
  -8   1   5       44.30       41.91      1.58 o 
  -7   1   5       67.76       66.05      1.52 o 
  -6   1   5       66.24       70.34      1.54 o 
  -5   1   5       36.91       31.44      0.87 o 
  -4   1   5      250.51      266.58      4.90 o 
  -3   1   5     1173.74     1258.76     23.91 o 
  -2   1   5      770.67      860.26     16.43 o 
  -1   1   5      746.47      765.35     15.89 o 
   0   1   5       19.66       16.70      0.58 o 
   1   1   5      372.49      410.23      7.38 o 
   2   1   5      429.57      465.65      8.37 o 
   3   1   5       49.24       54.12      1.35 o 
   4   1   5       16.80       13.58      0.68 o 
   5   1   5        0.42        0.17      0.45 o 
   6   1   5       79.77       80.74      1.87 o 
   7   1   5        8.80        8.31      0.73 o 
   8   1   5       14.07       14.04      1.02 o 
   9   1   5        7.16        7.20      1.62 o 
  10   1   5        0.04       -1.30      1.30 o 
 -12   2   5        0.16       -0.60      1.49 o 
 -11   2   5        1.71        2.22      1.41 o 
 -10   2   5       10.10       10.17      1.05 o 
  -9   2   5       77.32       75.30      2.75 o 
  -8   2   5       79.70       76.38      2.54 o 
  -7   2   5      139.54      143.46      3.21 o 
  -6   2   5      147.20      147.18      4.03 o 
  -5   2   5        0.01        0.07      0.34 o 
  -4   2   5       58.86       60.20      1.32 o 
  -3   2   5       20.11       25.41      0.72 o 
  -2   2   5      295.46      320.86      6.26 o 
  -1   2   5      225.48      241.08      4.90 o 
   0   2   5       15.88       11.87      0.52 o 
   1   2   5      722.01      767.79     13.68 o 
   2   2   5       39.82       39.82      1.08 o 
   3   2   5        4.90        6.61      0.47 o 
   4   2   5       41.04       38.04      1.51 o 
   5   2   5       13.38       14.00      0.74 o 
   6   2   5        8.84       12.08      0.76 o 
   7   2   5        0.42        0.09      0.71 o 
   8   2   5        0.98       -0.75      0.75 o 
   9   2   5        2.59        2.92      0.92 o 
  10   2   5        1.13       -0.82      0.92 o 
 -11   3   5        7.31        5.95      1.10 o 
 -10   3   5        7.89        8.11      1.07 o 
  -9   3   5        0.19       -0.77      0.77 o 
  -8   3   5        5.38        6.73      0.90 o 
  -7   3   5       44.03       37.17      1.51 o 
  -6   3   5      195.84      181.06      4.46 o 
  -5   3   5       29.74       29.54      1.17 o 
  -4   3   5       43.11       45.67      1.23 o 
  -3   3   5        5.06        4.68      0.44 o 
  -2   3   5       44.14       50.11      1.29 o 
  -1   3   5      212.67      215.88      4.02 o 
   0   3   5       13.29       12.25      0.59 o 
   1   3   5       10.22       13.76      0.59 o 
   2   3   5      385.11      364.36      7.63 o 
   3   3   5       20.70       15.27      1.38 o 
   4   3   5      167.22      173.65      3.64 o 
   5   3   5      199.77      200.21      4.37 o 
   6   3   5        0.63       -0.42      0.71 o 
   7   3   5        1.27        1.40      0.79 o 
   8   3   5        5.47        3.54      0.90 o 
   9   3   5        0.01       -0.84      0.84 o 
 -11   4   5       46.72       57.35      2.22 o 
 -10   4   5        0.00       -0.89      0.89 o 
  -9   4   5        3.01        1.62      1.32 o 
  -8   4   5       18.37       18.74      1.19 o 
  -7   4   5       44.35       44.37      1.99 o 
  -6   4   5      109.61      105.98      2.90 o 
  -5   4   5        6.48        7.31      0.78 o 
  -4   4   5        7.28        7.50      0.74 o 
  -3   4   5       81.04       82.41      1.97 o 
  -2   4   5       95.64       97.05      2.24 o 
  -1   4   5        6.14        6.75      0.56 o 
   0   4   5        0.85        0.82      0.38 o 
   1   4   5       57.12       57.50      1.98 o 
   2   4   5       23.66       19.13      0.77 o 
   3   4   5        0.20       -0.22      0.57 o 
   4   4   5      105.68       55.20      3.44 o 
   5   4   5       87.46       92.15      2.69 o 
   6   4   5       38.22       37.05      1.39 o 
   7   4   5        0.57       -0.49      0.78 o 
   8   4   5        1.06       -0.19      0.86 o 
   9   4   5        1.29        1.49      0.98 o 
 -10   5   5        0.88       -0.91      0.98 o 
  -9   5   5       14.39       16.01      1.29 o 
  -8   5   5        8.48        9.42      1.03 o 
  -7   5   5        1.61        2.31      0.98 o 
  -6   5   5        8.94       11.50      1.00 o 
  -5   5   5      134.31      128.90      3.46 o 
  -4   5   5       14.41       13.15      1.22 o 
  -3   5   5        0.01       -0.68      0.68 o 
  -2   5   5       55.80       50.24      2.24 o 
  -1   5   5       53.11       54.71      1.80 o 
   0   5   5       42.01       38.43      1.60 o 
   1   5   5       32.34       30.52      1.40 o 
   2   5   5        6.05        5.70      0.65 o 
   3   5   5       14.06       17.42      2.59 o 
   4   5   5       33.12       29.27      1.22 o 
   5   5   5       41.02       40.64      1.64 o 
   6   5   5        5.01        8.55      0.94 o 
   7   5   5       28.70       30.62      1.69 o 
   8   5   5        0.16       -0.63      1.58 o 
 -10   6   5        5.40        6.81      1.27 o 
  -9   6   5        4.76        2.70      1.04 o 
  -8   6   5        0.01        0.65      0.99 o 
  -7   6   5        0.33       -0.42      0.86 o 
  -6   6   5       29.33       28.91      1.43 o 
  -5   6   5        0.12       -0.74      0.80 o 
  -4   6   5      325.09      310.16      7.49 o 
  -3   6   5      124.21      113.32      3.16 o 
  -2   6   5       51.01       54.17      2.14 o 
  -1   6   5       88.35       83.04      2.14 o 
   0   6   5       12.26       14.44      1.13 o 
   1   6   5        3.28        3.38      0.68 o 
   2   6   5       22.40       26.14      1.66 o 
   3   6   5        3.32        3.09      1.10 o 
   4   6   5        1.49        1.60      0.93 o 
   5   6   5        3.32        4.40      1.18 o 
   6   6   5        0.00       -0.18      1.64 o 
   7   6   5        0.17        1.61      2.44 o 
  -8   7   5        2.46        2.77      1.01 o 
  -7   7   5        4.06        4.61      1.48 o 
  -6   7   5       12.40       13.66      1.21 o 
  -5   7   5       44.15       38.45      1.73 o 
  -4   7   5        4.54        4.57      0.99 o 
  -3   7   5        2.49        1.10      0.87 o 
  -2   7   5        0.11       -0.75      0.75 o 
  -1   7   5        5.50        4.45      0.78 o 
   0   7   5        1.74        2.38      2.80 o 
   1   7   5        8.46       12.41      1.84 o 
   2   7   5        1.78        4.84      1.23 o 
   3   7   5       12.98       16.73      1.57 o 
   4   7   5        3.65        4.71      1.30 o 
   5   7   5        2.60        0.17      1.44 o 
   6   7   5        0.31        0.42      2.26 o 
  -7   8   5        0.20       -0.04      1.80 o 
  -6   8   5        0.09        1.06      1.04 o 
  -5   8   5        6.71        7.33      2.13 o 
  -4   8   5       53.05       44.12      2.02 o 
  -3   8   5        5.21        4.66      1.24 o 
  -2   8   5        0.10       -0.27      1.07 o 
  -1   8   5       43.56       46.40      3.56 o 
   0   8   5        5.98        5.85      1.83 o 
   1   8   5        5.45        5.35      1.84 o 
   2   8   5        0.87        2.23      1.28 o 
   3   8   5        0.96        0.85      1.30 o 
   4   8   5       10.64       18.50      1.80 o 
   5   8   5        4.60        5.00      1.54 o 
  -5   9   5        0.01       -0.98      1.73 o 
  -4   9   5        0.00       -1.45      1.45 o 
  -3   9   5        0.00        0.97      1.74 o 
  -2   9   5        2.35        1.52      1.81 o 
   0   9   5       16.49       18.09      2.44 o 
   1   9   5        3.13        1.81      2.75 o 
   2   9   5        1.87        4.33      2.71 o 
 -12   0   6        0.40       -1.40      1.40 o 
 -11   0   6       10.80       11.14      1.62 o 
 -10   0   6       32.14       33.76      2.20 o 
  -9   0   6       14.46       12.85      1.43 o 
  -8   0   6      125.30      133.66      3.86 o 
  -7   0   6        0.35        1.22      0.66 o 
  -6   0   6       59.37       64.99      2.08 o 
  -5   0   6       10.49       15.63      1.19 o 
  -4   0   6     1524.44     1650.39     41.18 o 
  -3   0   6      971.57     1018.97     29.88 o 
  -2   0   6      169.47      207.55      6.63 o 
  -1   0   6       25.63       14.36      0.98 o 
   0   0   6      672.78      764.65     40.71 o 
   1   0   6      635.51      785.70     40.87 o 
   2   0   6       29.91       47.92      1.60 o 
   3   0   6       70.18       66.87      2.11 o 
   4   0   6      109.29      119.45      3.45 o 
   5   0   6        1.15        0.78      0.72 o 
   6   0   6       11.83       13.87      2.94 o 
   7   0   6        1.74        2.07      0.91 o 
   8   0   6        0.35       -0.76      0.94 o 
   9   0   6        0.49       -1.63      1.63 o 
 -12   1   6        0.88       -0.05      1.46 o 
 -11   1   6        3.87        4.04      1.20 o 
 -10   1   6        2.20        0.43      0.85 o 
  -9   1   6       29.01       34.34      1.70 o 
  -8   1   6      184.29      179.26      4.50 o 
  -7   1   6      218.65      221.13      4.20 o 
  -6   1   6       52.88       62.66      1.43 o 
  -5   1   6      237.15      260.05      4.83 o 
  -4   1   6      111.22      114.45      2.25 o 
  -3   1   6       19.98       20.03      0.85 o 
  -2   1   6      681.50      731.17     13.99 o 
  -1   1   6       10.62       14.12      0.59 o 
   0   1   6       12.82       14.89      0.63 o 
   1   1   6       66.59       68.86      1.47 o 
   2   1   6        1.20        1.77      0.35 o 
   3   1   6       82.45       80.24      1.73 o 
   4   1   6      145.09      143.30      3.10 o 
   5   1   6      168.16      163.27      3.65 o 
   6   1   6        4.10        4.11      0.64 o 
   7   1   6        0.01       -0.48      0.67 o 
   8   1   6       10.38       10.67      1.02 o 
   9   1   6        0.26       -0.83      0.83 o 
 -12   2   6       16.40       19.73      1.78 o 
 -11   2   6        3.01        1.98      1.17 o 
 -10   2   6       13.66       15.32      1.16 o 
  -9   2   6       12.26       13.70      1.08 o 
  -8   2   6       29.45       31.91      1.42 o 
  -7   2   6      241.36      252.99      5.32 o 
  -6   2   6      185.57      182.52      5.10 o 
  -5   2   6       13.79       14.04      0.62 o 
  -4   2   6      100.41       92.66      2.28 o 
  -3   2   6       52.68       55.10      1.38 o 
  -2   2   6       26.06       35.03      1.12 o 
  -1   2   6       38.70       28.74      1.13 o 
   0   2   6       98.72      102.66      2.04 o 
   1   2   6       19.82       20.89      0.70 o 
   2   2   6      155.74      169.75      3.25 o 
   3   2   6        7.80       10.94      0.65 o 
   4   2   6        1.35        0.95      0.49 o 
   5   2   6       97.57       94.58      2.44 o 
   6   2   6        0.06       -0.55      0.55 o 
   7   2   6        2.22        0.92      0.80 o 
   8   2   6        0.70       -0.68      0.82 o 
   9   2   6        0.08       -0.45      0.95 o 
 -11   3   6        8.79       12.37      1.27 o 
 -10   3   6       58.34       65.62      2.24 o 
  -9   3   6        4.06        5.15      0.94 o 
  -8   3   6       31.81       29.04      1.40 o 
  -7   3   6      210.22      200.92      4.99 o 
  -6   3   6       42.37       39.27      1.52 o 
  -5   3   6       31.89       27.86      1.18 o 
  -4   3   6       16.86       17.41      0.73 o 
  -3   3   6       22.25       25.86      0.89 o 
  -2   3   6       40.37       41.87      1.02 o 
  -1   3   6       39.96       47.15      1.12 o 
   0   3   6        0.46       -0.32      0.32 o 
   1   3   6        8.97        9.37      0.57 o 
   2   3   6       18.61       18.59      0.80 o 
   3   3   6       54.02       50.05      1.64 o 
   4   3   6        1.54        0.67      0.52 o 
   5   3   6      159.78      165.23      4.12 o 
   6   3   6      120.74      118.41      2.92 o 
   7   3   6       13.43       14.69      1.09 o 
   8   3   6        9.03       11.88      1.12 o 
   9   3   6        2.51        2.27      1.02 o 
 -11   4   6        1.91        2.92      1.26 o 
 -10   4   6        5.90        4.27      1.22 o 
  -9   4   6       43.23       39.28      1.69 o 
  -8   4   6       17.18       16.25      1.50 o 
  -7   4   6      217.48      189.42      4.79 o 
  -6   4   6       67.33       61.72      1.98 o 
  -5   4   6       16.27       21.49      1.12 o 
  -4   4   6       92.86       97.63      2.67 o 
  -3   4   6       16.20       16.87      0.95 o 
  -2   4   6       26.12       22.39      0.91 o 
  -1   4   6       13.65       14.75      0.76 o 
   0   4   6        1.14        1.73      0.49 o 
   1   4   6       11.14       13.76      0.67 o 
   2   4   6        2.95        4.01      0.53 o 
   3   4   6        1.74        0.46      0.49 o 
   4   4   6       65.98       69.69      2.20 o 
   5   4   6       14.90       15.67      1.14 o 
   6   4   6        0.47       -0.38      0.89 o 
   7   4   6        2.44        3.11      0.92 o 
   8   4   6        0.24       -0.30      0.91 o 
 -10   5   6        2.12        1.26      1.22 o 
  -9   5   6        3.96        2.94      1.18 o 
  -8   5   6        4.47        4.15      0.95 o 
  -7   5   6        0.05        0.06      1.01 o 
  -6   5   6       10.17       11.06      0.97 o 
  -5   5   6        2.02        1.66      0.77 o 
  -4   5   6        7.01        6.65      0.88 o 
  -3   5   6        2.10        2.55      0.77 o 
  -2   5   6        1.49        0.86      0.64 o 
  -1   5   6        8.29        6.90      0.71 o 
   0   5   6       19.36       20.17      1.13 o 
   1   5   6       51.84       56.52      2.05 o 
   2   5   6       33.10       32.02      1.72 o 
   3   5   6        0.83       -0.56      0.96 o 
   4   5   6       20.14       25.62      1.54 o 
   5   5   6       39.46       41.67      1.73 o 
   6   5   6        7.64        6.74      0.93 o 
   7   5   6        1.31        1.20      0.93 o 
   8   5   6        4.62        5.30      1.10 o 
  -9   6   6        3.56        0.99      1.22 o 
  -8   6   6        3.77        2.75      1.21 o 
  -7   6   6        1.06        0.35      1.06 o 
  -6   6   6       34.74       29.05      1.74 o 
  -5   6   6        0.76        0.00      1.00 o 
  -4   6   6        5.43        4.27      0.91 o 
  -3   6   6       78.21       80.44      2.48 o 
  -2   6   6       17.20       22.35      1.28 o 
  -1   6   6       10.13        9.44      0.93 o 
   0   6   6        0.24       -0.63      0.63 o 
   1   6   6        0.01       -0.63      0.63 o 
   2   6   6        0.91        1.16      0.83 o 
   3   6   6       92.31       95.85      4.79 o 
   4   6   6       32.16       31.53      1.78 o 
   5   6   6        0.65       -0.19      1.77 o 
   6   6   6        0.36       -0.57      1.48 o 
   7   6   6        1.62        2.29      2.14 o 
  -8   7   6        0.01       -1.17      1.17 o 
  -7   7   6        0.01       -1.07      1.07 o 
  -6   7   6       22.37       21.39      2.65 o 
  -5   7   6        0.51       -0.50      1.12 o 
  -4   7   6        3.27        2.06      1.08 o 
  -3   7   6       21.69       19.10      1.53 o 
  -2   7   6       49.02       52.32      2.24 o 
  -1   7   6       75.67       80.93      2.89 o 
   0   7   6       35.13       34.80      2.58 o 
   1   7   6        4.09        3.67      0.85 o 
   2   7   6        2.21        2.65      1.16 o 
   3   7   6        0.16        1.78      0.97 o 
   4   7   6        0.58       -0.03      1.22 o 
   5   7   6        0.01       -1.30      2.67 o 
   6   7   6        0.50        3.18      2.32 o 
  -7   8   6        0.03       -1.26      1.26 o 
  -6   8   6        0.90       -0.92      1.23 o 
  -5   8   6       61.96       55.34      3.71 o 
  -4   8   6        7.80        6.53      1.30 o 
  -3   8   6        1.58        2.52      1.15 o 
  -2   8   6        6.82        6.73      2.29 o 
   0   8   6       11.47       12.57      3.00 o 
   1   8   6       21.26       27.01      3.62 o 
   2   8   6        1.19        3.53      1.64 o 
   3   8   6       10.72       14.42      1.93 o 
   4   8   6        0.76        4.69      1.89 o 
  -4   9   6        0.03       -1.45      1.45 o 
  -3   9   6        0.05       -2.59      2.59 o 
  -2   9   6        0.79        1.03      2.96 o 
  -1   9   6        0.02       -0.76      2.48 o 
   0   9   6        1.16        0.28      2.55 o 
   1   9   6        3.58        4.70      2.70 o 
 -12   1   7        2.99       10.75      2.48 o 
 -11   1   7        8.84        9.52      1.88 o 
 -10   1   7        0.01       -0.40      0.96 o 
  -9   1   7      105.88      101.25      2.89 o 
  -8   1   7      251.99      262.23      5.77 o 
  -7   1   7      126.60      139.85      2.83 o 
  -6   1   7       60.23       69.80      1.59 o 
  -5   1   7       29.15       36.56      1.00 o 
  -4   1   7      166.92      175.77      4.09 o 
  -2   1   7      275.72      301.71      6.49 o 
  -1   1   7       38.65       44.84      1.48 o 
   0   1   7     1152.28     1193.03     28.49 o 
   1   1   7      188.17      200.70      4.12 o 
   2   1   7      339.02      327.08      6.05 o 
   3   1   7      447.49      455.07      8.32 o 
   4   1   7      148.46      146.32      2.98 o 
   5   1   7       91.47       92.64      2.27 o 
   6   1   7        0.54        2.57      0.69 o 
   7   1   7        4.17        4.84      0.75 o 
   8   1   7        0.71       -0.06      0.84 o 
   9   1   7        0.88        0.20      0.96 o 
 -12   2   7        1.56        2.42      1.61 o 
 -11   2   7        2.48        1.40      1.45 o 
 -10   2   7        7.02        6.55      1.15 o 
  -9   2   7        6.92        7.41      1.12 o 
  -8   2   7      107.95      102.21      3.27 o 
  -7   2   7       19.15       19.29      1.30 o 
  -6   2   7        4.48        3.47      0.56 o 
  -5   2   7      107.77      110.76      2.87 o 
  -4   2   7      140.52      131.47      2.81 o 
  -3   2   7       34.43       45.94      1.22 o 
  -2   2   7       17.30       16.38      0.70 o 
  -1   2   7        2.38        4.82      0.51 o 
   0   2   7      250.27      257.63      5.14 o 
   1   2   7        8.58       13.55      0.67 o 
   2   2   7        0.05        1.96      0.45 o 
   3   2   7       38.95       37.63      1.11 o 
   4   2   7        0.58       -0.57      0.57 o 
   5   2   7       23.30       26.90      1.59 o 
   6   2   7       10.88       10.41      0.84 o 
   7   2   7        1.61       -0.63      0.81 o 
   8   2   7        1.46        1.70      0.92 o 
   9   2   7        0.37       -1.61      1.61 o 
 -11   3   7        0.78        1.32      1.16 o 
 -10   3   7        0.93        0.01      1.04 o 
  -9   3   7        5.51        6.60      1.12 o 
  -8   3   7        7.79        7.13      1.20 o 
  -7   3   7        3.97        6.61      1.06 o 
  -6   3   7       53.05       50.36      2.04 o 
  -5   3   7       77.55       82.65      2.73 o 
  -4   3   7       17.25       19.79      0.94 o 
  -3   3   7       99.78      105.49      2.66 o 
  -2   3   7       80.71       74.82      1.75 o 
  -1   3   7      163.57      164.82      3.43 o 
   0   3   7        8.92       12.81      0.66 o 
   1   3   7        4.70        3.19      0.52 o 
   2   3   7       45.54       46.75      1.23 o 
   3   3   7        0.04        1.13      0.55 o 
   4   3   7       27.05       26.53      1.03 o 
   5   3   7       17.98       16.73      1.06 o 
   6   3   7        5.38        4.17      0.98 o 
   7   3   7        0.91       -0.84      0.85 o 
   8   3   7        1.94        1.12      0.95 o 
 -11   4   7        0.01       -1.16      1.16 o 
 -10   4   7       16.16       20.38      1.66 o 
  -9   4   7        0.18       -1.01      1.01 o 
  -8   4   7        5.82        7.44      1.18 o 
  -7   4   7        8.27        6.16      1.95 o 
  -6   4   7        2.42        2.51      0.97 o 
  -5   4   7       15.12       16.96      1.32 o 
  -4   4   7       59.48       57.34      2.19 o 
  -3   4   7      113.28      107.11      2.77 o 
  -2   4   7        7.72        8.17      0.76 o 
  -1   4   7        6.30        8.81      1.11 o 
   0   4   7       38.61       44.18      1.47 o 
   1   4   7       62.56       64.65      4.22 o 
   2   4   7       52.07       46.73      1.73 o 
   3   4   7        3.26        4.21      0.65 o 
   4   4   7       18.45       20.87      1.25 o 
   5   4   7        0.03       -0.75      0.75 o 
   6   4   7        0.39        0.84      0.91 o 
   7   4   7       11.47       10.00      1.23 o 
   8   4   7        2.85        1.67      1.13 o 
 -10   5   7        0.34       -1.18      1.18 o 
  -9   5   7        1.61        0.58      1.11 o 
  -8   5   7        4.75        4.92      1.20 o 
  -7   5   7        4.40        2.14      1.06 o 
  -6   5   7       10.51       10.77      1.40 o 
  -5   5   7        3.32        2.14      1.01 o 
  -4   5   7        0.93       -0.64      0.89 o 
  -3   5   7       45.99       45.78      1.99 o 
  -2   5   7      180.09      178.47      4.32 o 
  -1   5   7        7.50       11.73      1.01 o 
   0   5   7        3.38        3.86      0.78 o 
   1   5   7       11.73       16.29      1.04 o 
   2   5   7       21.05       23.38      1.19 o 
   3   5   7       43.93       45.27      2.01 o 
   4   5   7       37.23       39.24      4.70 o 
   5   5   7       10.61        8.68      1.49 o 
   6   5   7        2.84        1.49      1.16 o 
   7   5   7        0.15       -1.02      1.02 o 
  -9   6   7        6.87        6.90      1.44 o 
  -8   6   7        1.57       -0.48      1.10 o 
  -7   6   7        1.16        2.74      1.17 o 
  -6   6   7        2.73        3.13      1.14 o 
  -5   6   7        8.34        6.50      1.21 o 
  -4   6   7        5.03        3.77      1.07 o 
  -3   6   7        4.50        5.55      1.14 o 
  -2   6   7       63.83       61.07      2.63 o 
  -1   6   7       30.31       36.51      2.12 o 
   0   6   7       58.79       52.65      2.12 o 
   1   6   7        6.98        6.86      1.12 o 
   2   6   7        7.35        8.26      1.22 o 
   3   6   7        6.03        9.66      1.68 o 
   4   6   7        4.41        6.41      1.24 o 
   5   6   7        1.20        3.30      2.39 o 
   6   6   7        0.27        1.70      4.08 o 
  -8   7   7        2.74       -0.39      1.25 o 
  -7   7   7        0.69       -0.76      1.19 o 
  -6   7   7        0.46        0.13      1.18 o 
  -5   7   7        5.36        4.09      1.20 o 
  -4   7   7        1.72        1.18      1.10 o 
  -3   7   7        0.13        0.12      1.01 o 
  -2   7   7       14.66       14.18      1.39 o 
  -1   7   7        1.03        1.71      1.17 o 
   0   7   7        2.59        2.79      1.43 o 
   1   7   7        1.56        0.89      1.06 o 
   2   7   7        4.84        6.52      1.62 o 
   3   7   7        2.50        2.16      1.47 o 
   4   7   7       13.19       13.55      2.86 o 
   5   7   7        0.17        1.48      1.37 o 
  -6   8   7       23.51       33.72      2.14 o 
  -5   8   7       18.77       16.29      1.67 o 
  -4   8   7        1.11        2.69      1.24 o 
  -3   8   7        2.57        1.82      1.17 o 
  -2   8   7        0.20       -0.45      1.07 o 
  -1   8   7        3.01        5.28      2.59 o 
   0   8   7       11.44        7.55      2.71 o 
   1   8   7        0.00       -1.93      2.27 o 
   2   8   7        0.75       -0.84      1.51 o 
   3   8   7        0.05        1.34      1.54 o 
  -1   9   7        5.81        6.47      2.87 o 
 -11   0   8        8.44       10.64      2.31 o 
 -10   0   8        5.53        4.54      1.97 o 
  -9   0   8      271.80      278.16     12.84 o 
  -8   0   8      186.68      212.91      6.93 o 
  -7   0   8       23.27       19.82      2.84 o 
  -6   0   8        4.96        5.52      0.99 o 
  -5   0   8        9.60       11.61      1.08 o 
  -4   0   8       17.61       17.25      1.60 o 
  -3   0   8       38.35       41.73      2.02 o 
  -2   0   8        5.94        5.68      0.79 o 
  -1   0   8      111.79      121.64      4.07 o 
   0   0   8        0.34        0.99      0.88 o 
   1   0   8       64.79       66.86      3.53 o 
   2   0   8       39.41       31.02      2.25 o 
   3   0   8        1.98        1.50      0.91 o 
   4   0   8      121.23      119.11      4.26 o 
   5   0   8       31.80       28.59      2.06 o 
   6   0   8        1.05        1.09      1.07 o 
   7   0   8        8.53       13.71      1.63 o 
   8   0   8        0.04       -0.91      1.24 o 
 -12   1   8        0.24        3.12      2.18 o 
 -11   1   8        2.27        1.37      1.97 o 
 -10   1   8       14.18       13.73      2.52 o 
  -9   1   8       33.61       37.17      2.26 o 
  -8   1   8        1.93        0.60      0.89 o 
  -7   1   8       14.46       17.78      1.00 o 
  -6   1   8        0.26       -0.15      0.56 o 
  -5   1   8       62.02       60.49      1.74 o 
  -4   1   8       68.20       72.46      1.92 o 
  -3   1   8       13.22       12.86      0.72 o 
  -2   1   8       89.16       82.88      2.10 o 
  -1   1   8      318.29      316.54      6.85 o 
   0   1   8       95.62       89.35      2.59 o 
   1   1   8        0.02       -0.01      0.49 o 
   2   1   8      140.42      142.92      4.17 o 
   3   1   8       45.02       39.86      1.27 o 
   4   1   8        2.00        0.81      0.66 o 
   5   1   8       12.59       13.84      0.92 o 
   6   1   8        0.72        0.65      0.79 o 
   7   1   8        1.79        2.80      0.83 o 
   8   1   8        0.25       -0.96      0.96 o 
 -11   2   8        8.07        5.18      2.23 o 
 -10   2   8        0.14       -0.80      1.84 o 
  -9   2   8       33.91       32.42      2.24 o 
  -8   2   8       97.35       99.80      3.84 o 
  -7   2   8        3.21        4.05      1.17 o 
  -6   2   8      161.87      173.20      4.64 o 
  -5   2   8      290.55      304.20      6.64 o 
  -4   2   8       48.14       46.87      1.43 o 
  -3   2   8        0.46        0.18      0.42 o 
  -2   2   8        0.80        0.21      0.45 o 
  -1   2   8       21.57       22.63      1.09 o 
   0   2   8        2.80        2.50      0.47 o 
   1   2   8       21.64       20.56      0.94 o 
   2   2   8        4.83        4.90      0.64 o 
   3   2   8       14.41       18.45      0.91 o 
   4   2   8        1.42        0.50      0.59 o 
   5   2   8        0.02       -0.66      0.66 o 
   6   2   8        9.78        9.99      0.93 o 
   7   2   8        2.48       -0.36      0.95 o 
   8   2   8        1.42       -0.20      1.04 o 
 -11   3   8        3.46        2.05      1.51 o 
 -10   3   8       10.06        9.12      1.60 o 
  -9   3   8        0.01        0.31      1.20 o 
  -8   3   8        4.40        2.92      1.00 o 
  -7   3   8       24.49       24.75      1.51 o 
  -6   3   8        9.02        7.75      1.09 o 
  -5   3   8      125.91      119.50      3.66 o 
  -4   3   8        3.93        6.06      0.93 o 
  -3   3   8      416.10      428.44      9.52 o 
  -2   3   8       32.06       30.42      1.35 o 
  -1   3   8      124.03      118.67      2.61 o 
   0   3   8      303.19      301.32      6.03 o 
   1   3   8        2.57        3.05      0.57 o 
   2   3   8        1.47        2.14      0.56 o 
   3   3   8        6.09        6.61      0.80 o 
   4   3   8        6.93        8.60      0.78 o 
   5   3   8        0.44        0.78      0.87 o 
   6   3   8        2.92        3.25      0.99 o 
   7   3   8        1.21       -0.38      1.01 o 
   8   3   8        0.01       -1.59      1.59 o 
 -11   4   8        3.61       -0.83      2.11 o 
 -10   4   8        2.63        2.43      1.84 o 
  -9   4   8        0.14       -0.09      1.07 o 
  -8   4   8       13.46       12.25      1.35 o 
  -7   4   8        0.94       -0.10      0.89 o 
  -6   4   8      141.02      122.52      3.86 o 
  -5   4   8       62.48       52.84      2.17 o 
  -4   4   8        1.66        0.24      0.90 o 
  -3   4   8      166.87      161.37      3.96 o 
  -2   4   8       57.96       62.14      1.91 o 
  -1   4   8      201.03      192.96      4.60 o 
   0   4   8        0.55        0.67      0.69 o 
   1   4   8       34.89       34.53      1.81 o 
   2   4   8       74.92       70.42      2.08 o 
   3   4   8        3.33        1.74      0.81 o 
   4   4   8        0.10       -0.77      0.77 o 
   5   4   8        0.32        0.07      0.83 o 
   6   4   8        0.35        0.15      0.97 o 
   7   4   8        0.65       -1.06      1.06 o 
 -10   5   8        1.18       -0.09      1.35 o 
  -9   5   8        0.52       -0.94      1.08 o 
  -8   5   8        1.59       -0.62      1.01 o 
  -7   5   8        7.95        9.24      1.28 o 
  -6   5   8       33.60       32.78      2.83 o 
  -5   5   8        9.17        9.79      1.23 o 
  -4   5   8       20.03       21.05      1.50 o 
  -3   5   8       91.62       84.45      2.96 o 
  -2   5   8        0.24       -0.17      0.73 o 
  -1   5   8       68.98       66.73      2.45 o 
   0   5   8       22.44       23.29      1.38 o 
   1   5   8        9.63       11.50      1.24 o 
   2   5   8        0.53        0.82      0.67 o 
   3   5   8       14.51       19.45      3.00 o 
   4   5   8        6.59        9.59      2.09 o 
   5   5   8        0.24        0.33      1.25 o 
   6   5   8        9.67        9.56      1.38 o 
  -9   6   8        2.80        0.91      1.20 o 
  -8   6   8        0.01       -1.40      1.40 o 
  -7   6   8       13.01       17.13      1.60 o 
  -6   6   8        0.45        0.22      1.01 o 
  -5   6   8        1.17        1.18      1.07 o 
  -4   6   8        0.18       -0.96      0.96 o 
  -3   6   8        2.87        1.07      0.93 o 
  -2   6   8        3.30        3.45      1.07 o 
  -1   6   8       89.83       78.61      3.58 o 
   0   6   8       10.87       11.89      1.06 o 
   1   6   8        5.69        6.32      0.95 o 
   2   6   8       65.06       76.03      3.56 o 
   3   6   8       14.72       14.19      2.39 o 
   4   6   8        3.24        6.42      1.28 o 
   5   6   8        0.01        0.08      3.51 o 
  -7   7   8        1.35        0.21      1.25 o 
  -6   7   8        4.74        5.86      1.36 o 
  -5   7   8        0.90        0.92      1.17 o 
  -4   7   8        0.00        0.43      1.07 o 
  -3   7   8        1.75        1.64      1.10 o 
  -2   7   8        3.43        3.91      1.17 o 
  -1   7   8        8.91       10.18      1.26 o 
   0   7   8        4.83        5.19      1.56 o 
   1   7   8        5.65        4.26      1.56 o 
   2   7   8       17.56       25.46      1.80 o 
   3   7   8       14.87       19.56      1.71 o 
   4   7   8        2.17        7.40      1.76 o 
  -5   8   8        2.42        2.94      1.33 o 
  -4   8   8        3.27        2.76      1.29 o 
  -3   8   8        3.04        1.87      1.19 o 
  -2   8   8        0.67        0.23      1.23 o 
  -1   8   8        1.08        2.22      1.56 o 
   0   8   8        0.28        0.76      2.45 o 
   1   8   8        6.52        6.83      2.78 o 
   2   8   8       17.79       21.60      3.39 o 
 -11   1   9        0.69        2.31      2.04 o 
 -10   1   9       24.22       26.07      3.01 o 
  -9   1   9       12.69       18.45      1.68 o 
  -8   1   9        9.99       13.63      1.22 o 
  -7   1   9        2.96        7.74      0.81 o 
  -6   1   9       52.14       53.16      1.67 o 
  -5   1   9       12.75       15.83      1.10 o 
  -4   1   9        7.93       11.66      0.79 o 
  -3   1   9        9.59       10.76      0.74 o 
  -2   1   9        1.94        1.47      0.53 o 
  -1   1   9       56.35       53.59      1.59 o 
   0   1   9      150.66      143.39      3.92 o 
   1   1   9       95.53       89.05      2.35 o 
   2   1   9       15.17       18.82      1.03 o 
   3   1   9      205.25      202.25      4.72 o 
   4   1   9       84.54       86.31      2.43 o 
   5   1   9        8.83       12.32      1.06 o 
   6   1   9       17.49       24.70      1.36 o 
   7   1   9        0.25       -0.87      0.87 o 
 -11   2   9        1.11       -1.22      2.06 o 
 -10   2   9       36.00       40.23      4.05 o 
  -9   2   9        1.52        2.05      1.51 o 
  -8   2   9        0.31       -0.01      1.16 o 
  -7   2   9       68.82       63.60      3.01 o 
  -6   2   9       50.99       50.20      1.86 o 
  -5   2   9       12.58       16.76      1.14 o 
  -4   2   9      329.22      316.35      8.03 o 
  -3   2   9       36.52       37.06      1.30 o 
  -2   2   9      100.33       99.19      2.50 o 
  -1   2   9       14.77       18.50      1.09 o 
   0   2   9      169.07      168.78      3.92 o 
   1   2   9      127.47      120.91      4.57 o 
   2   2   9        6.94        7.55      0.83 o 
   3   2   9       32.93       39.32      1.50 o 
   4   2   9        1.13        1.15      0.83 o 
   5   2   9        3.88        3.36      0.87 o 
   6   2   9        1.68        3.35      1.21 o 
   7   2   9        0.01       -1.12      1.12 o 
 -11   3   9       11.07       10.86      2.93 o 
 -10   3   9       12.72       15.69      1.82 o 
  -9   3   9        8.22        9.84      1.55 o 
  -8   3   9        5.72        4.17      1.29 o 
  -7   3   9        5.19        5.98      1.32 o 
  -6   3   9       11.83        8.83      1.62 o 
  -5   3   9       34.76       36.00      2.08 o 
  -4   3   9      109.76      101.30      3.04 o 
  -3   3   9        4.19        4.65      0.73 o 
  -2   3   9       48.09       48.24      1.80 o 
  -1   3   9       12.75       13.99      1.65 o 
   0   3   9       98.26       98.10      2.54 o 
   1   3   9      179.70      185.47      4.31 o 
   2   3   9        5.11        6.36      0.88 o 
   3   3   9       30.82       33.84      1.40 o 
   4   3   9        0.39        0.07      0.76 o 
   5   3   9        3.55        4.67      1.21 o 
   6   3   9        0.00       -1.08      1.08 o 
   7   3   9        1.42        1.96      1.30 o 
 -10   4   9        0.10       -1.08      1.34 o 
  -9   4   9        3.93        6.23      1.49 o 
  -8   4   9        3.95        7.18      1.49 o 
  -7   4   9       18.73       17.89      1.77 o 
  -6   4   9       23.70       25.13      1.89 o 
  -5   4   9        1.03        3.72      1.24 o 
  -4   4   9       18.79       20.25      1.61 o 
  -3   4   9       13.38       15.18      1.13 o 
  -2   4   9      154.00      143.46      5.03 o 
  -1   4   9        6.08        5.78      0.88 o 
   0   4   9       20.34       19.65      1.26 o 
   1   4   9      119.12      117.54      3.46 o 
   2   4   9        3.40        6.21      0.95 o 
   3   4   9        2.78        2.83      1.29 o 
   4   4   9        0.27       -0.38      0.83 o 
   5   4   9        0.06       -1.07      1.07 o 
   6   4   9        0.27       -1.15      1.15 o 
  -9   5   9        6.50        3.46      1.40 o 
  -8   5   9        3.19        2.58      1.49 o 
  -7   5   9        3.92        5.66      1.39 o 
  -6   5   9        8.81        9.19      1.52 o 
  -5   5   9        4.01        2.94      1.29 o 
  -4   5   9       17.76       17.51      1.71 o 
  -3   5   9       52.37       47.38      3.12 o 
  -2   5   9        7.32        5.60      0.96 o 
  -1   5   9        1.07        2.30      0.79 o 
   0   5   9        2.81        4.20      0.93 o 
   1   5   9        0.00       -0.84      0.84 o 
   2   5   9        2.50        2.94      0.88 o 
   3   5   9        9.24       10.27      1.68 o 
   4   5   9        0.13        0.61      1.31 o 
   5   5   9        0.40       -1.38      1.38 o 
  -8   6   9        5.41        7.56      1.68 o 
  -7   6   9        1.03       -1.69      1.69 o 
  -6   6   9        3.31        4.38      1.45 o 
  -5   6   9        0.40       -1.69      2.36 o 
  -4   6   9        0.79        2.25      1.27 o 
  -3   6   9        0.00        0.14      1.18 o 
  -2   6   9        7.69        7.48      1.38 o 
  -1   6   9        1.36       -0.50      1.13 o 
   0   6   9        8.89       10.30      1.66 o 
   1   6   9        0.57       -1.15      1.15 o 
   2   6   9        0.59        2.64      1.69 o 
   3   6   9       11.35       10.53      1.81 o 
   4   6   9        0.28        0.17      1.55 o 
  -7   7   9        4.46        5.15      1.62 o 
  -6   7   9       11.45       11.01      1.82 o 
  -5   7   9        0.28       -1.65      1.65 o 
  -4   7   9        0.64       -0.50      1.23 o 
  -3   7   9        6.29        4.64      1.23 o 
  -2   7   9        6.73        4.68      2.35 o 
  -1   7   9        1.74        2.23      1.66 o 
   0   7   9        0.00        0.70      1.44 o 
   1   7   9        1.46        1.85      1.25 o 
   2   7   9        5.59        8.83      1.86 o 
   3   7   9        8.44       10.80      2.14 o 
  -4   8   9        0.05       -0.69      1.32 o 
  -3   8   9        0.00        0.16      1.17 o 
  -2   8   9        0.02        0.34      1.08 o 
  -1   8   9        0.42       -0.15      1.56 o 
   0   8   9        0.08        0.47      1.60 o 
 -10   0  10       57.50       54.18      4.11 o 
  -9   0  10       44.28       46.87      3.76 o 
  -8   0  10      103.61      103.14      5.78 o 
  -7   0  10      278.24      300.79      9.49 o 
  -6   0  10        3.31        6.41      1.11 o 
  -5   0  10      582.11      573.31     17.28 o 
  -4   0  10       32.22       34.05      1.84 o 
  -3   0  10        6.22        6.15      1.28 o 
  -2   0  10       60.43       60.21      2.50 o 
  -1   0  10      309.45      297.31      9.28 o 
   0   0  10      130.06      118.77      4.22 o 
   1   0  10        7.04        9.21      1.15 o 
   2   0  10       13.31       13.06      2.98 o 
   3   0  10        0.92        1.05      0.99 o 
   4   0  10       16.64       20.01      3.24 o 
   5   0  10        1.82       -0.74      1.37 o 
   6   0  10        3.12        2.23      1.33 o 
   7   0  10        0.02        0.38      1.47 o 
 -11   1  10        3.27        1.29      2.13 o 
 -10   1  10        0.16       -1.63      1.90 o 
  -9   1  10        3.99        6.24      1.37 o 
  -8   1  10       13.81       16.45      1.76 o 
  -7   1  10       15.67       18.15      1.24 o 
  -6   1  10        5.53        5.57      0.95 o 
  -5   1  10      109.95      106.80      2.73 o 
  -4   1  10       24.53       27.60      1.21 o 
  -3   1  10        6.33        7.00      0.75 o 
  -2   1  10        0.59        0.86      0.56 o 
  -1   1  10       28.51       29.06      1.22 o 
   0   1  10        0.02       -0.58      0.58 o 
   1   1  10        1.69        2.03      0.85 o 
   2   1  10        6.12        5.43      1.23 o 
   3   1  10       53.46       49.05      2.59 o 
   4   1  10        0.11        0.74      0.80 o 
   5   1  10        4.41        4.54      0.93 o 
   6   1  10        2.39        4.20      1.02 o 
   7   1  10        2.84        2.25      1.53 o 
 -11   2  10       11.41       14.36      2.84 o 
 -10   2  10       20.22       20.99      1.94 o 
  -9   2  10       13.65       14.38      1.69 o 
  -8   2  10        0.17       -0.41      1.65 o 
  -7   2  10       21.68       22.09      1.82 o 
  -6   2  10        1.27        0.57      0.75 o 
  -5   2  10       14.02       16.42      1.17 o 
  -4   2  10       48.72       50.23      1.85 o 
  -3   2  10      132.98      120.00      2.97 o 
  -2   2  10        0.36       -0.58      0.58 o 
  -1   2  10       31.95       32.04      1.28 o 
   0   2  10      107.04       99.89      2.61 o 
   1   2  10        1.46        0.41      0.64 o 
   2   2  10        0.87        1.23      0.71 o 
   3   2  10        0.67        0.82      0.72 o 
   4   2  10        5.22        4.19      0.90 o 
   5   2  10        0.74       -0.92      0.92 o 
   6   2  10        0.07       -0.59      1.17 o 
 -10   3  10       26.22       29.35      2.25 o 
  -9   3  10        1.60       -1.21      1.21 o 
  -8   3  10        1.12        0.15      2.45 o 
  -7   3  10        1.94        1.22      1.22 o 
  -6   3  10        4.98        3.60      1.23 o 
  -5   3  10        3.66        2.29      1.17 o 
  -4   3  10       83.00       81.15      2.61 o 
  -3   3  10       21.93       22.33      1.27 o 
  -2   3  10      106.55       98.30      3.00 o 
  -1   3  10        1.71        1.98      0.80 o 
   0   3  10       45.06       38.24      1.63 o 
   1   3  10       44.34       46.24      1.60 o 
   2   3  10      101.85       91.00      6.04 o 
   3   3  10       15.80       20.21      1.23 o 
   4   3  10        0.01        0.17      0.76 o 
   5   3  10        1.81        2.81      1.24 o 
   6   3  10        1.05       -0.72      1.23 o 
 -10   4  10        1.37       -0.93      1.40 o 
  -9   4  10        5.77        6.64      1.62 o 
  -8   4  10        0.69        1.47      1.84 o 
  -7   4  10        0.89       -0.71      1.14 o 
  -6   4  10        3.81        2.97      1.21 o 
  -5   4  10       22.01       19.69      1.81 o 
  -4   4  10        4.49        2.80      1.19 o 
  -3   4  10        0.74        1.66      0.85 o 
  -2   4  10       27.72       26.89      1.43 o 
  -1   4  10        1.09        2.00      0.83 o 
   0   4  10        0.51        0.00      0.78 o 
   1   4  10        0.79       -0.36      0.79 o 
   2   4  10        0.54        1.44      1.03 o 
   3   4  10        3.40        3.09      0.93 o 
   4   4  10        1.44        2.60      1.47 o 
   5   4  10        3.21        3.03      1.59 o 
  -9   5  10        0.78        0.70      2.01 o 
  -8   5  10        0.11        0.89      1.41 o 
  -7   5  10        0.06       -0.11      1.31 o 
  -6   5  10       14.79       12.55      1.61 o 
  -5   5  10        5.69        6.85      1.38 o 
  -4   5  10        6.66        6.79      1.37 o 
  -3   5  10       18.59       23.83      1.86 o 
  -2   5  10       48.10       44.19      1.86 o 
  -1   5  10        0.02       -0.20      0.81 o 
   0   5  10       42.48       43.36      2.04 o 
   1   5  10        0.89       -0.86      0.86 o 
   2   5  10        5.72        7.13      1.30 o 
   3   5  10        0.47       -1.01      1.40 o 
   4   5  10        0.36       -0.67      1.46 o 
  -8   6  10       14.50       12.39      1.90 o 
  -7   6  10        2.31       -0.91      1.28 o 
  -6   6  10        0.09       -0.09      1.48 o 
  -5   6  10       12.46       11.17      1.70 o 
  -4   6  10       15.43       12.79      1.94 o 
  -3   6  10        1.72        3.19      1.30 o 
  -2   6  10        1.52        2.66      1.23 o 
  -1   6  10        0.84        1.24      1.18 o 
   0   6  10        5.62        7.54      1.15 o 
   1   6  10        1.60        1.39      1.38 o 
   2   6  10        0.00       -1.27      1.27 o 
   3   6  10        0.27       -2.00      2.00 o 
  -6   7  10        0.09        0.04      1.44 o 
  -5   7  10        0.00       -0.90      1.34 o 
  -4   7  10        0.03        0.48      1.35 o 
  -3   7  10        1.81        1.57      1.40 o 
  -2   7  10        4.84        6.34      1.44 o 
  -1   7  10        0.24        0.52      1.23 o 
   0   7  10        0.55        4.19      2.16 o 
   1   7  10        0.54       -0.63      1.47 o 
 -10   1  11        1.01        4.03      2.31 o 
  -9   1  11        5.08        3.19      1.36 o 
  -8   1  11        8.54        8.74      1.51 o 
  -7   1  11        0.33        0.13      0.79 o 
  -6   1  11      100.49       98.87      3.04 o 
  -5   1  11      243.95      232.47      5.30 o 
  -4   1  11        5.34        4.72      0.73 o 
  -3   1  11      144.74      132.00      3.27 o 
  -2   1  11      263.03      244.01      5.53 o 
  -1   1  11       33.75       33.04      1.45 o 
   0   1  11        5.38        6.24      0.81 o 
   1   1  11        0.54       -0.08      0.69 o 
   2   1  11        0.68       -0.08      0.70 o 
   3   1  11        2.22        2.67      0.86 o 
   4   1  11        2.20        2.93      0.95 o 
   5   1  11        1.44        0.64      1.00 o 
   6   1  11        0.03       -0.89      0.89 o 
 -10   2  11       41.54       49.96      2.79 o 
  -9   2  11        1.59        0.20      1.38 o 
  -8   2  11       34.88       39.18      2.36 o 
  -7   2  11        5.27        6.44      1.38 o 
  -6   2  11       74.45       70.47      2.39 o 
  -5   2  11        2.48        1.26      1.08 o 
  -4   2  11       18.52       16.57      1.77 o 
  -3   2  11      137.58      129.36      3.73 o 
  -2   2  11       12.55       12.86      0.92 o 
  -1   2  11       11.37       12.87      0.94 o 
   0   2  11       11.49       10.18      1.34 o 
   1   2  11        3.98        4.00      0.80 o 
   2   2  11        2.32        2.30      1.14 o 
   3   2  11        8.03       10.18      1.02 o 
   4   2  11        0.10       -0.81      0.81 o 
   5   2  11        3.09        2.45      0.97 o 
 -10   3  11        0.87        2.12      1.48 o 
  -9   3  11        1.74        3.37      1.46 o 
  -8   3  11        2.60        2.53      1.39 o 
  -7   3  11        7.67        9.69      2.33 o 
  -6   3  11        2.20        0.36      1.20 o 
  -5   3  11        3.18        1.76      1.19 o 
  -4   3  11        4.30        3.43      1.22 o 
  -3   3  11       44.15       44.52      1.83 o 
  -2   3  11       14.79       16.62      1.23 o 
  -1   3  11        6.68        7.64      0.98 o 
   0   3  11        0.91        0.76      0.80 o 
   1   3  11       10.71       13.96      1.21 o 
   2   3  11       40.51       40.32      1.85 o 
   3   3  11        0.34       -0.17      0.82 o 
   4   3  11        6.96        8.93      1.12 o 
   5   3  11        1.09        1.06      1.32 o 
  -9   4  11       19.50       25.23      2.21 o 
  -8   4  11        3.45        1.75      1.43 o 
  -7   4  11        5.60        6.54      1.51 o 
  -6   4  11        0.31        0.57      1.27 o 
  -5   4  11       26.16       25.68      1.97 o 
  -4   4  11        3.35        2.87      1.35 o 
  -3   4  11        0.29        0.02      0.60 o 
  -2   4  11        3.53        2.97      0.90 o 
  -1   4  11        1.62        0.52      0.82 o 
   0   4  11       20.10       19.97      1.54 o 
   1   4  11        1.52        1.11      0.90 o 
   2   4  11       12.22       12.68      2.26 o 
   3   4  11        0.81       -0.86      0.86 o 
   4   4  11        0.16       -1.71      1.71 o 
  -8   5  11        7.20        9.70      1.77 o 
  -7   5  11        5.94        5.76      1.56 o 
  -6   5  11        0.08       -0.14      1.30 o 
  -5   5  11        0.27        0.22      1.19 o 
  -4   5  11        7.83        8.08      1.46 o 
  -3   5  11       24.97       22.23      1.86 o 
  -2   5  11        0.61        0.47      0.80 o 
  -1   5  11       17.95       20.12      1.45 o 
   0   5  11       12.79       13.94      1.33 o 
   1   5  11       31.20       32.39      2.30 o 
   2   5  11        2.53        3.16      1.18 o 
   3   5  11        0.04       -0.66      2.07 o 
  -7   6  11       11.38       12.41      1.92 o 
  -6   6  11        0.04       -1.31      1.31 o 
  -5   6  11        0.04        0.61      1.25 o 
  -4   6  11        1.62        2.26      1.38 o 
  -3   6  11        0.40       -0.83      1.19 o 
  -2   6  11        0.64       -1.35      1.35 o 
  -1   6  11        2.97        2.38      1.29 o 
   0   6  11        0.28       -1.19      1.19 o 
   1   6  11        1.77        1.96      1.51 o 
   2   6  11        0.02       -1.99      1.99 o 
  -4   7  11       10.96        8.82      1.68 o 
  -3   7  11        7.31        3.76      1.51 o 
  -2   7  11        0.52        1.12      1.37 o 
  -1   7  11        1.20        1.80      1.31 o 
  -8   0  12        0.43       -0.09      1.04 o 
  -7   0  12       13.60       11.52      1.44 o 
  -6   0  12       39.32       42.44      4.34 o 
  -5   0  12       32.06       29.80      1.94 o 
  -4   0  12      272.11      244.34      8.66 o 
  -3   0  12        9.95        9.90      1.29 o 
  -2   0  12      191.69      170.34      5.77 o 
  -1   0  12      104.33       93.48      4.90 o 
   0   0  12       28.69       27.26      2.39 o 
   1   0  12        4.05        4.26      1.23 o 
   2   0  12        2.91        2.71      1.28 o 
   3   0  12        1.95        0.06      1.24 o 
   4   0  12        1.87        1.60      1.32 o 
   5   0  12        1.26        1.38      1.49 o 
 -10   1  12        0.80        2.07      2.23 o 
  -9   1  12        1.58        2.26      1.34 o 
  -8   1  12        0.27       -1.07      1.07 o 
  -7   1  12        1.38        1.44      0.55 o 
  -6   1  12       55.17       55.23      2.10 o 
  -5   1  12       11.86       10.80      1.04 o 
  -4   1  12        0.07        0.22      0.65 o 
  -3   1  12       27.56       26.20      1.24 o 
  -2   1  12        8.44        8.13      0.87 o 
  -1   1  12        5.04        5.13      0.88 o 
   0   1  12        0.22       -0.03      0.74 o 
   1   1  12        0.11        0.23      0.74 o 
   2   1  12        1.94        2.09      1.33 o 
   3   1  12        0.19        0.03      0.87 o 
   4   1  12        0.78        1.86      0.96 o 
   5   1  12        1.44       -0.45      0.98 o 
 -10   2  12       18.11       23.05      2.14 o 
  -9   2  12        7.89       10.15      1.99 o 
  -8   2  12        6.38        7.23      1.53 o 
  -7   2  12        4.18        4.44      1.35 o 
  -6   2  12        0.03        0.05      1.12 o 
  -5   2  12       13.83       14.72      1.21 o 
  -4   2  12        0.15        0.66      0.78 o 
  -3   2  12       22.47       21.18      1.28 o 
  -2   2  12       70.33       66.61      2.34 o 
  -1   2  12       25.05       21.36      1.35 o 
   0   2  12        1.03        0.60      0.81 o 
   1   2  12       18.49       19.40      1.48 o 
   2   2  12        0.25       -0.68      0.97 o 
   3   2  12        0.91       -0.84      0.84 o 
   4   2  12        1.12       -1.00      1.00 o 
  -9   3  12       11.99       16.01      1.96 o 
  -8   3  12       18.62       20.73      2.89 o 
  -7   3  12        7.86       10.87      1.78 o 
  -6   3  12        1.72        0.08      1.24 o 
  -5   3  12        1.51       -0.19      1.16 o 
  -4   3  12       32.50       32.81      1.62 o 
  -3   3  12       40.35       39.59      1.77 o 
  -2   3  12        7.09        6.59      1.01 o 
  -1   3  12        0.02       -0.75      0.81 o 
   0   3  12        0.35       -0.48      0.83 o 
   1   3  12       12.32       14.23      1.95 o 
   2   3  12        0.96       -0.90      0.90 o 
   3   3  12        2.28        3.61      1.38 o 
   4   3  12        0.30       -0.24      0.90 o 
  -8   4  12        0.81       -0.02      2.18 o 
  -7   4  12        0.68        0.89      1.31 o 
  -6   4  12        3.47        2.59      1.43 o 
  -5   4  12        0.02       -1.08      1.21 o 
  -4   4  12        8.48        7.58      1.48 o 
  -3   4  12       19.93       18.97      1.38 o 
  -2   4  12        0.06       -0.86      0.86 o 
  -1   4  12        6.71        7.33      1.11 o 
   0   4  12        1.78        1.31      0.92 o 
   1   4  12        0.27       -0.50      0.96 o 
   2   4  12        1.25       -0.45      0.91 o 
   3   4  12        0.87       -0.58      1.13 o 
  -7   5  12        2.14        3.45      1.70 o 
  -6   5  12        5.55        4.87      1.57 o 
  -5   5  12        3.99        2.00      1.49 o 
  -4   5  12        0.07       -0.02      1.29 o 
  -3   5  12        0.41       -0.48      1.23 o 
  -2   5  12       10.26        8.65      1.51 o 
  -1   5  12        4.38        5.29      1.67 o 
   0   5  12        2.00        2.12      1.28 o 
   1   5  12       22.67       26.72      1.70 o 
   2   5  12        0.01       -1.53      1.53 o 
  -5   6  12        1.42        1.13      1.49 o 
  -4   6  12        3.63        3.13      2.08 o 
  -3   6  12        0.61       -0.86      1.28 o 
  -2   6  12        0.23        0.22      1.47 o 
  -1   6  12       16.01       18.92      2.34 o 
   0   6  12        1.03        1.55      1.12 o 
  -9   1  13        3.35        2.18      1.31 o 
  -8   1  13        6.01        6.87      1.49 o 
  -7   1  13       15.45       16.31      1.32 o 
  -6   1  13       18.46       17.74      1.30 o 
  -5   1  13       11.76       10.45      1.09 o 
  -4   1  13       20.19       20.81      1.36 o 
  -3   1  13        7.40        7.03      0.83 o 
  -2   1  13        6.07        5.88      0.84 o 
  -1   1  13        8.46        8.69      0.96 o 
   0   1  13        1.51       -0.85      0.85 o 
   1   1  13        0.00       -0.76      0.76 o 
   2   1  13        0.51       -0.78      0.88 o 
   3   1  13        0.06       -1.32      1.32 o 
  -9   2  13       13.78       18.28      1.96 o 
  -8   2  13        0.29       -0.92      1.30 o 
  -7   2  13       39.61       39.37      2.43 o 
  -6   2  13        1.63        3.02      1.31 o 
  -5   2  13       39.86       35.57      1.74 o 
  -4   2  13        0.66        1.00      0.81 o 
  -3   2  13       31.31       30.59      1.56 o 
  -2   2  13       38.99       34.55      1.67 o 
  -1   2  13        2.10        2.12      0.91 o 
   0   2  13        0.07       -0.84      0.84 o 
   1   2  13        0.99        0.22      0.86 o 
   2   2  13        0.72       -0.20      0.87 o 
   3   2  13        2.99        5.85      1.07 o 
  -8   3  13        0.88        1.28      1.43 o 
  -7   3  13       25.89       23.37      2.14 o 
  -6   3  13        5.85        7.18      1.54 o 
  -5   3  13       11.03       11.30      1.97 o 
  -4   3  13       37.69       36.76      1.79 o 
  -3   3  13        6.34        4.76      1.04 o 
  -2   3  13        0.34       -0.64      1.45 o 
  -1   3  13        0.61       -0.85      1.05 o 
   0   3  13        0.12       -0.84      0.84 o 
   1   3  13        0.00       -1.03      1.37 o 
   2   3  13        0.04       -0.96      0.96 o 
  -7   4  13       19.71       16.37      2.01 o 
  -6   4  13        0.02        1.29      3.00 o 
  -5   4  13        2.07        1.95      1.38 o 
  -4   4  13        9.80       10.54      2.68 o 
  -3   4  13        9.34       10.32      1.23 o 
  -2   4  13       16.04       14.97      1.42 o 
  -1   4  13        2.84        0.85      0.97 o 
   0   4  13        1.20       -0.87      0.93 o 
   1   4  13        1.02       -0.14      1.10 o 
  -6   5  13        4.00        6.01      1.70 o 
  -5   5  13        4.91        5.05      1.57 o 
  -4   5  13       23.05       22.54      2.15 o 
  -3   5  13        1.60       -0.07      1.23 o 
  -2   5  13        2.85        3.74      1.45 o 
  -1   5  13        1.56        1.93      1.09 o 
   0   5  13        9.50        8.21      1.36 o 
  -8   0  14       26.61       23.76      2.57 o 
  -7   0  14       22.92       26.39      2.57 o 
  -6   0  14        4.28        1.86      1.42 o 
  -5   0  14        5.03        4.40      1.17 o 
  -4   0  14        0.95       -0.17      0.98 o 
  -3   0  14        0.33       -0.97      0.97 o 
  -2   0  14        1.78        1.42      1.09 o 
  -1   0  14        9.42       10.46      1.99 o 
   0   0  14        4.66        3.01      1.31 o 
   1   0  14        0.62        0.51      2.63 o 
   2   0  14        7.14        9.06      1.67 o 
  -8   1  14        0.36       -0.07      1.53 o 
  -7   1  14        0.09       -0.94      1.13 o 
  -6   1  14        0.15       -0.80      0.80 o 
  -5   1  14        4.45        4.84      1.17 o 
  -4   1  14        1.91        2.31      0.99 o 
  -3   1  14        1.28        1.22      0.86 o 
  -2   1  14        2.38        2.98      0.90 o 
  -1   1  14        0.73       -0.33      0.74 o 
   0   1  14        0.09       -0.80      0.80 o 
   1   1  14        0.25       -0.89      0.89 o 
   2   1  14        0.74       -0.89      0.89 o 
  -8   2  14       11.47        8.49      2.55 o 
  -7   2  14        0.60        1.86      1.37 o 
  -6   2  14       10.41       12.30      1.66 o 
  -5   2  14        0.76       -0.85      0.85 o 
  -4   2  14        9.57        8.41      1.14 o 
  -3   2  14        0.93        1.10      0.90 o 
  -2   2  14        2.77        1.64      0.95 o 
  -1   2  14        2.41        1.81      0.95 o 
   0   2  14        0.67        1.60      1.19 o 
   1   2  14        0.00        0.19      0.97 o 
  -7   3  14       15.63       18.80      2.03 o 
  -6   3  14       12.02        9.92      1.93 o 
  -5   3  14        4.29        5.08      1.49 o 
  -4   3  14       14.91       19.23      1.47 o 
  -3   3  14        2.99        3.72      1.07 o 
  -2   3  14        0.08        0.73      0.97 o 
  -1   3  14        0.68        0.47      0.98 o 
   0   3  14        0.00       -0.94      0.94 o 
   1   3  14        2.76        3.89      1.92 o 
  -5   4  14        2.63        1.77      1.48 o 
  -4   4  14        9.01        5.97      1.60 o 
  -3   4  14       12.64       11.92      1.37 o 
  -2   4  14        1.47        1.71      1.08 o 
  -1   4  14        1.25        0.65      1.00 o 
  -6   1  15        0.34       -0.22      0.84 o 
  -5   1  15        1.41       -0.32      0.80 o 
  -4   1  15        1.66        2.60      0.93 o 
  -3   1  15        0.95        0.45      0.91 o 
  -2   1  15        1.03        0.06      0.90 o 
  -1   1  15        0.03       -0.86      1.07 o 
   0   1  15        2.56        0.64      0.97 o 
  -5   2  15        1.92        1.66      0.99 o 
  -4   2  15        1.49        1.78      1.01 o 
  -3   2  15        7.45        7.64      1.13 o 
  -2   2  15        0.99        1.10      0.96 o 
  -1   2  15        0.67        0.02      0.95 o 
  -3   3  15       12.11       17.08      2.38 o 
                                                 
